# Supplementary material for: Diffusion kernel-based predictive modeling of KRAS dependency in KRAS wild type cancer cell lines
Source: NPJ Syst Biol Appl. 2022 Jan 19;8:2. doi: 10.1038/s41540-021-00211-8 (PMC8770632; doi:10.1038/s41540-021-00211-8)
Supplement: Supplementary file 3 — Supplementary Data 1-6 [file 41540_2021_211_MOESM3_ESM.xlsx]

## Sheet: Legends
Legends
Supplementary Data 1	Overrepresentation analysis (Reactome) of differentially expressed genes between KRAS dependent and independent subgroups in KRAS wild type cancer cell lines.
Supplementary Data 2	List of RAE used for KRAS dependency prediction including 42 gene dependencies and KRAS amplification
Supplementary Data 3	Gene identifier and description of genes used in previous RAS signatures (Loboda et al., Singh et al.)
Supplementary Data 4	Results of hyperparameter tuning of KRAS dependency models for the total cell line data (cell_line_set=total) and KRAS wild type subgroup (cell_line_set=wt). “dependency_data” indicates the source of the dependent variable (crispr=Achilles CRISPR data set, rnai=DRIVE RNAi data set). quantile=required minimum level of gene expression for the percentiles P25, P50, P75 and P95 (0.25, 0.5, 0.75, 0.95…
Supplementary Data 5	Occurrence frequency of RNA-predictors in 12000 unique models of KRAS dependency (CRISPR/RNAi) in KRASwt cancer cell lines. Only models using the variable selection by the diffusion kernel were included. Negative values indicate the frequency of how often the predictor had a negative coefficient in the models (associated with higher KRAS dependency), positive values the frequency of how often the…
Supplementary Data 6	Overrepresentation analysis analysis (Reactome) of KRAS dependency predictors of models using KRAS wild type cancer cell lines and the diffusion kernel based variable selection workflow. Only predictors that were used in at least 10% of the models were integrated into the analysis.

## Sheet: Supplementary Data 1
ID	Description	GeneRatio	BgRatio	pvalue	p.adjust	qvalue	geneID	Count
R-HSA-6802946	Signaling by moderate kinase activity BRAF mutants	7/222	47/10704	4.66306e-05	0.00895791	0.007789	FN1/RAP1A/KRAS/TLN1/ARRB1/PHB/NRAS	7
R-HSA-6802949	Signaling by RAS mutants	7/222	47/10704	4.66306e-05	0.00895791	0.007789	FN1/RAP1A/KRAS/TLN1/ARRB1/PHB/NRAS	7
R-HSA-6802955	Paradoxical activation of RAF signaling by kinase inactive BRAF	7/222	47/10704	4.66306e-05	0.00895791	0.007789	FN1/RAP1A/KRAS/TLN1/ARRB1/PHB/NRAS	7
R-HSA-9649948	Signaling downstream of RAS mutants	7/222	47/10704	4.66306e-05	0.00895791	0.007789	FN1/RAP1A/KRAS/TLN1/ARRB1/PHB/NRAS	7
R-HSA-9634285	Constitutive Signaling by Overexpressed ERBB2	4/222	11/10704	5.30054e-05	0.00895791	0.007789	KRAS/ERBB2/SHC1/NRAS	4
R-HSA-8957275	Post-translational protein phosphorylation	10/222	108/10704	7.90059e-05	0.010392	0.00903595	FSTL3/LGALS1/APOL1/STC2/FN1/QSOX1/SPP1/GAS6/CSF1/C4A	10
R-HSA-6802948	Signaling by high-kinase activity BRAF mutants	6/222	36/10704	8.60875e-05	0.010392	0.00903595	FN1/RAP1A/KRAS/TLN1/ARRB1/NRAS	6
R-HSA-5674135	MAP2K and MAPK activation	6/222	40/10704	0.000158312	0.0167217	0.0145397	FN1/RAP1A/KRAS/TLN1/ARRB1/NRAS	6
R-HSA-354192	Integrin signaling	5/222	27/10704	0.000204005	0.0189701	0.0164947	RAPGEF3/FN1/RAP1A/TLN1/SHC1	5
R-HSA-9656223	Signaling by RAF1 mutants	6/222	43/10704	0.000238751	0.0189701	0.0164947	FN1/RAP1A/KRAS/TLN1/ARRB1/NRAS	6
R-HSA-381426	Regulation of Insulin-like Growth Factor (IGF) transport and uptake by Insulin-like Growth Factor Binding Proteins (IGFBPs)	10/222	125/10704	0.000266468	0.0189701	0.0164947	FSTL3/LGALS1/APOL1/STC2/FN1/QSOX1/SPP1/GAS6/CSF1/C4A	10
R-HSA-9665348	Signaling by ERBB2 ECD mutants	4/222	16/10704	0.000269398	0.0189701	0.0164947	KRAS/ERBB2/SHC1/NRAS	4
R-HSA-1226099	Signaling by FGFR in disease	7/222	63/10704	0.000309783	0.0201359	0.0175084	POLR2J/POLR2I/FGFR1OP2/TRIM24/KRAS/FGF2/NRAS	7
R-HSA-6802957	Oncogenic MAPK signaling	8/222	84/10704	0.000339604	0.0204975	0.0178228	FN1/RAP1A/TRIM24/KRAS/TLN1/ARRB1/PHB/NRAS	8
R-HSA-5683057	MAPK family signaling cascades	17/222	325/10704	0.00042905	0.0208013	0.0180869	DLG3/FLT3LG/FN1/RAP1A/KRAS/ABHD17C/TLN1/ARRB1/FGF2/ERBB2/PAK1/MOV10/SHC1/PHB/NRAS/LAT/PSMB9	17
R-HSA-210993	Tie2 Signaling	4/222	18/10704	0.000438414	0.0208013	0.0180869	KRAS/GRB7/SHC1/NRAS	4
R-HSA-5654704	SHC-mediated cascade:FGFR3	4/222	18/10704	0.000438414	0.0208013	0.0180869	KRAS/FGF2/SHC1/NRAS	4
R-HSA-6802952	Signaling by BRAF and RAF fusions	7/222	67/10704	0.000453998	0.0208013	0.0180869	FN1/RAP1A/TRIM24/KRAS/TLN1/ARRB1/NRAS	7
R-HSA-2871796	FCERI mediated MAPK activation	5/222	32/10704	0.000467721	0.0208013	0.0180869	KRAS/PAK1/SHC1/NRAS/LAT	5
R-HSA-5654719	SHC-mediated cascade:FGFR4	4/222	20/10704	0.000671915	0.0280401	0.0243812	KRAS/FGF2/SHC1/NRAS	4
R-HSA-381119	Unfolded Protein Response (UPR)	8/222	94/10704	0.000726546	0.0280401	0.0243812	DDX11/PDIA5/XBP1/TLN1/CREB3L4/SHC1/CXCL8/CALR	8
R-HSA-5673001	RAF/MAP kinase cascade	15/222	280/10704	0.000730039	0.0280401	0.0243812	DLG3/FLT3LG/FN1/RAP1A/KRAS/ABHD17C/TLN1/ARRB1/FGF2/ERBB2/SHC1/PHB/NRAS/LAT/PSMB9	15
R-HSA-5654688	SHC-mediated cascade:FGFR1	4/222	21/10704	0.000816621	0.030002	0.026087	KRAS/FGF2/SHC1/NRAS	4
R-HSA-5684996	MAPK1/MAPK3 signaling	15/222	286/10704	0.000906631	0.031915	0.0277505	DLG3/FLT3LG/FN1/RAP1A/KRAS/ABHD17C/TLN1/ARRB1/FGF2/ERBB2/SHC1/PHB/NRAS/LAT/PSMB9	15
R-HSA-1250196	SHC1 events in ERBB2 signaling	4/222	22/10704	0.000982	0.031915	0.0277505	KRAS/ERBB2/SHC1/NRAS	4
R-HSA-9665686	Signaling by ERBB2 TMD/JMD mutants	4/222	22/10704	0.000982	0.031915	0.0277505	KRAS/ERBB2/SHC1/NRAS	4
R-HSA-5655302	Signaling by FGFR1 in disease	5/222	38/10704	0.00105389	0.0328792	0.0285888	FGFR1OP2/TRIM24/KRAS/FGF2/NRAS	5
R-HSA-5654699	SHC-mediated cascade:FGFR2	4/222	23/10704	0.00116958	0.0328792	0.0285888	KRAS/FGF2/SHC1/NRAS	4
R-HSA-76009	Platelet Aggregation (Plug Formation)	5/222	39/10704	0.00118874	0.0328792	0.0285888	RAPGEF3/FN1/RAP1A/TLN1/SHC1	5
R-HSA-9607240	FLT3 Signaling	15/222	294/10704	0.00119738	0.0328792	0.0285888	DLG3/FLT3LG/FN1/RAP1A/KRAS/ABHD17C/TLN1/ARRB1/FGF2/ERBB2/SHC1/PHB/NRAS/LAT/PSMB9	15
R-HSA-1236394	Signaling by ERBB4	6/222	58/10704	0.00122441	0.0328792	0.0285888	STMN1/WWP1/KRAS/APH1B/SHC1/NRAS	6
R-HSA-390247	Beta-oxidation of very long chain fatty acids	3/222	11/10704	0.00128404	0.0328792	0.0285888	ACAA1/ACOX1/ECI2	3
R-HSA-8851805	MET activates RAS signaling	3/222	11/10704	0.00128404	0.0328792	0.0285888	KRAS/SHC1/NRAS	3
R-HSA-445355	Smooth Muscle Contraction	5/222	40/10704	0.00133594	0.033202	0.0288695	ACTA2/TLN1/TPM1/PAK1/TPM2	5
R-HSA-3560782	Diseases associated with glycosaminoglycan metabolism	5/222	41/10704	0.00149617	0.0361218	0.0314083	ST3GAL3/HSPG2/EXT2/SLC26A2/CHST14	5
R-HSA-5654708	Downstream signaling of activated FGFR3	4/222	25/10704	0.00161748	0.0369397	0.0321195	KRAS/FGF2/SHC1/NRAS	4
R-HSA-9664565	Signaling by ERBB2 KD Mutants	4/222	25/10704	0.00161748	0.0369397	0.0321195	KRAS/ERBB2/SHC1/NRAS	4
R-HSA-5655253	Signaling by FGFR2 in disease	5/222	43/10704	0.00185845	0.0407513	0.0354337	POLR2J/POLR2I/KRAS/FGF2/NRAS	5
R-HSA-1227990	Signaling by ERBB2 in Cancer	4/222	26/10704	0.00188083	0.0407513	0.0354337	KRAS/ERBB2/SHC1/NRAS	4
R-HSA-5654716	Downstream signaling of activated FGFR4	4/222	27/10704	0.00217245	0.045893	0.0399045	KRAS/FGF2/SHC1/NRAS	4
R-HSA-1250347	SHC1 events in ERBB4 signaling	3/222	14/10704	0.00270534	0.0531631	0.0462259	KRAS/SHC1/NRAS	3
R-HSA-180336	SHC1 events in EGFR signaling	3/222	14/10704	0.00270534	0.0531631	0.0462259	KRAS/SHC1/NRAS	3
R-HSA-9027284	Erythropoietin activates RAS	3/222	14/10704	0.00270534	0.0531631	0.0462259	KRAS/SHC1/NRAS	3
R-HSA-2424491	DAP12 signaling	4/222	30/10704	0.00323166	0.0574312	0.0499371	KRAS/SHC1/NRAS/LAT	4
R-HSA-5654696	Downstream signaling of activated FGFR2	4/222	30/10704	0.00323166	0.0574312	0.0499371	KRAS/FGF2/SHC1/NRAS	4
R-HSA-354194	GRB2:SOS provides linkage to MAPK signaling for Integrins	3/222	15/10704	0.00333033	0.0574312	0.0499371	FN1/RAP1A/TLN1	3
R-HSA-372708	p130Cas linkage to MAPK signaling for integrins	3/222	15/10704	0.00333033	0.0574312	0.0499371	FN1/RAP1A/TLN1	3
R-HSA-5637810	Constitutive Signaling by EGFRvIII	3/222	15/10704	0.00333033	0.0574312	0.0499371	KRAS/SHC1/NRAS	3
R-HSA-5637812	Signaling by EGFRvIII in Cancer	3/222	15/10704	0.00333033	0.0574312	0.0499371	KRAS/SHC1/NRAS	3
R-HSA-1227986	Signaling by ERBB2	5/222	50/10704	0.00363857	0.0593282	0.0515865	KRAS/ERBB2/GRB7/SHC1/NRAS	5
R-HSA-381038	XBP1(S) activates chaperone genes	5/222	50/10704	0.00363857	0.0593282	0.0515865	DDX11/PDIA5/XBP1/TLN1/SHC1	5
R-HSA-5654687	Downstream signaling of activated FGFR1	4/222	31/10704	0.00365096	0.0593282	0.0515865	KRAS/FGF2/SHC1/NRAS	4
R-HSA-5654738	Signaling by FGFR2	6/222	73/10704	0.00398345	0.0620184	0.0539257	POLR2J/POLR2I/KRAS/FGF2/SHC1/NRAS	6
R-HSA-1963640	GRB2 events in ERBB2 signaling	3/222	16/10704	0.0040367	0.0620184	0.0539257	KRAS/ERBB2/NRAS	3
R-HSA-392517	Rap1 signalling	3/222	16/10704	0.0040367	0.0620184	0.0539257	RAP1GAP/RAPGEF3/RAP1A	3
R-HSA-1630316	Glycosaminoglycan metabolism	8/222	124/10704	0.00423672	0.0639291	0.0555871	HAS3/ST3GAL3/HSPG2/EXT2/SLC26A2/CHST14/CSGALNACT2/B3GNT2	8
R-HSA-381070	IRE1alpha activates chaperones	5/222	52/10704	0.00431669	0.0639931	0.0556427	DDX11/PDIA5/XBP1/TLN1/SHC1	5
R-HSA-2428924	IGF1R signaling cascade	5/222	53/10704	0.00468752	0.0676912	0.0588582	FLT3LG/KRAS/FGF2/SHC1/NRAS	5
R-HSA-9034015	Signaling by NTRK3 (TRKC)	3/222	17/10704	0.00482744	0.0676912	0.0588582	KRAS/SHC1/NRAS	3
R-HSA-2404192	Signaling by Type 1 Insulin-like Growth Factor 1 Receptor (IGF1R)	5/222	54/10704	0.00508044	0.0676912	0.0588582	FLT3LG/KRAS/FGF2/SHC1/NRAS	5
R-HSA-74751	Insulin receptor signalling cascade	5/222	54/10704	0.00508044	0.0676912	0.0588582	FLT3LG/KRAS/FGF2/SHC1/NRAS	5
R-HSA-8848021	Signaling by PTK6	5/222	54/10704	0.00508044	0.0676912	0.0588582	KRAS/CDK4/ERBB2/SOCS3/NRAS	5
R-HSA-9006927	Signaling by Non-Receptor Tyrosine Kinases	5/222	54/10704	0.00508044	0.0676912	0.0588582	KRAS/CDK4/ERBB2/SOCS3/NRAS	5
R-HSA-187687	Signalling to ERKs	4/222	34/10704	0.0051269	0.0676912	0.0588582	RAP1A/KRAS/SHC1/NRAS	4
R-HSA-1236382	Constitutive Signaling by Ligand-Responsive EGFR Cancer Variants	3/222	19/10704	0.00667254	0.0838198	0.0728822	KRAS/SHC1/NRAS	3
R-HSA-5637815	Signaling by Ligand-Responsive EGFR Variants in Cancer	3/222	19/10704	0.00667254	0.0838198	0.0728822	KRAS/SHC1/NRAS	3
R-HSA-8851708	Signaling by FGFR2 IIIa TM	3/222	19/10704	0.00667254	0.0838198	0.0728822	POLR2J/POLR2I/FGF2	3
R-HSA-5663202	Diseases of signal transduction by growth factor receptors and second messengers	16/222	387/10704	0.00674526	0.0838198	0.0728822	POLR2J/POLR2I/FGFR1OP2/FN1/RAP1A/TRIM24/KRAS/TLN1/ARRB1/APH1B/FGF2/ERBB2/SHC1/PHB/NRAS/PSMB9	16
R-HSA-167044	Signalling to RAS	3/222	20/10704	0.00773147	0.0920154	0.0800084	KRAS/SHC1/NRAS	3
R-HSA-5627117	RHO GTPases Activate ROCKs	3/222	20/10704	0.00773147	0.0920154	0.0800084	MYH9/PAK1/RHOC	3
R-HSA-5654706	FRS-mediated FGFR3 signaling	3/222	20/10704	0.00773147	0.0920154	0.0800084	KRAS/FGF2/NRAS	3
R-HSA-76002	Platelet activation, signaling and aggregation	12/222	263/10704	0.00871574	0.100092	0.0870315	GNAI3/RAPGEF3/FN1/QSOX1/RAP1A/CAP1/TLN1/ARRB1/DGKZ/SHC1/GAS6/LAT	12
R-HSA-416572	Sema4D induced cell migration and growth-cone collapse	3/222	21/10704	0.00888394	0.100092	0.0870315	MYH9/ERBB2/RHOC	3
R-HSA-442982	Ras activation upon Ca2+ influx through NMDA receptor	3/222	21/10704	0.00888394	0.100092	0.0870315	DLG3/KRAS/NRAS	3
R-HSA-5621575	CD209 (DC-SIGN) signaling	3/222	21/10704	0.00888394	0.100092	0.0870315	KRAS/PAK1/NRAS	3
R-HSA-5654741	Signaling by FGFR3	4/222	40/10704	0.00917403	0.102001	0.0886908	KRAS/FGF2/SHC1/NRAS	4
R-HSA-190236	Signaling by FGFR	6/222	87/10704	0.00931136	0.102183	0.0888494	POLR2J/POLR2I/KRAS/FGF2/SHC1/NRAS	6
R-HSA-5654743	Signaling by FGFR4	4/222	41/10704	0.0100041	0.105694	0.0919021	KRAS/FGF2/SHC1/NRAS	4
R-HSA-5654712	FRS-mediated FGFR4 signaling	3/222	22/10704	0.0101316	0.105694	0.0919021	KRAS/FGF2/NRAS	3
R-HSA-5655332	Signaling by FGFR3 in disease	3/222	22/10704	0.0101316	0.105694	0.0919021	KRAS/FGF2/NRAS	3
R-HSA-8853338	Signaling by FGFR3 point mutants in cancer	3/222	22/10704	0.0101316	0.105694	0.0919021	KRAS/FGF2/NRAS	3
R-HSA-373755	Semaphorin interactions	5/222	65/10704	0.0110527	0.113896	0.0990341	MYH9/TLN1/ERBB2/PAK1/RHOC	5
R-HSA-5654693	FRS-mediated FGFR1 signaling	3/222	23/10704	0.0114759	0.116833	0.101588	KRAS/FGF2/NRAS	3
R-HSA-1566948	Elastic fibre formation	4/222	45/10704	0.0138056	0.135754	0.11804	LTBP4/LOX/FN1/EFEMP2	4
R-HSA-2172127	DAP12 interactions	4/222	45/10704	0.0138056	0.135754	0.11804	KRAS/SHC1/NRAS/LAT	4
R-HSA-1643713	Signaling by EGFR in Cancer	3/222	25/10704	0.0144591	0.135754	0.11804	KRAS/SHC1/NRAS	3
R-HSA-400685	Sema4D in semaphorin signaling	3/222	25/10704	0.0144591	0.135754	0.11804	MYH9/ERBB2/RHOC	3
R-HSA-5654700	FRS-mediated FGFR2 signaling	3/222	25/10704	0.0144591	0.135754	0.11804	KRAS/FGF2/NRAS	3
R-HSA-9006115	Signaling by NTRK2 (TRKB)	3/222	25/10704	0.0144591	0.135754	0.11804	KRAS/SHC1/NRAS	3
R-HSA-9006335	Signaling by Erythropoietin	3/222	25/10704	0.0144591	0.135754	0.11804	KRAS/SHC1/NRAS	3
R-HSA-8854214	TBC/RABGAPs	4/222	46/10704	0.0148808	0.138179	0.120148	TBC1D7/TBC1D7-LOC100130357/RAB8B/TBC1D16	4
R-HSA-211859	Biological oxidations	10/222	220/10704	0.0163903	0.150542	0.130898	GGCT/GCLM/TBXAS1/AHRR/GSTO2/ALDH2/FDX1/SLC26A2/CYP2S1/NAT1	10
R-HSA-112399	IRS-mediated signalling	4/222	48/10704	0.0171862	0.151996	0.132162	FLT3LG/KRAS/FGF2/NRAS	4
R-HSA-112311	Neurotransmitter clearance	2/222	10/10704	0.0172681	0.151996	0.132162	ALDH2/LRTOMT	2
R-HSA-381183	ATF6 (ATF6-alpha) activates chaperone genes	2/222	10/10704	0.0172681	0.151996	0.132162	XBP1/CALR	2
R-HSA-8853334	Signaling by FGFR3 fusions in cancer	2/222	10/10704	0.0172681	0.151996	0.132162	KRAS/NRAS	2
R-HSA-9648002	RAS processing	3/222	27/10704	0.0178406	0.155416	0.135136	KRAS/ABHD17C/NRAS	3
R-HSA-6807505	RNA polymerase II transcribes snRNA genes	5/222	74/10704	0.0185766	0.160176	0.139275	POLR2J/SNAPC1/INTS13/POLR2I/TAF13	5
R-HSA-5654736	Signaling by FGFR1	4/222	50/10704	0.019703	0.168172	0.146228	KRAS/FGF2/SHC1/NRAS	4
R-HSA-71387	Metabolism of carbohydrates	12/222	295/10704	0.0200324	0.169194	0.147116	SLC25A13/ENO1/HAS3/PFKFB2/ST3GAL3/HSPG2/EXT2/SLC26A2/CHST14/CSGALNACT2/B3GNT2/FUT4	12
R-HSA-5655291	Signaling by FGFR4 in disease	2/222	11/10704	0.0208202	0.169194	0.147116	KRAS/NRAS	2
R-HSA-9028731	Activated NTRK2 signals through FRS2 and FRS3	2/222	11/10704	0.0208202	0.169194	0.147116	KRAS/NRAS	2
R-HSA-186763	Downstream signal transduction	3/222	29/10704	0.0216248	0.169194	0.147116	KRAS/GRB7/NRAS	3
R-HSA-390918	Peroxisomal lipid metabolism	3/222	29/10704	0.0216248	0.169194	0.147116	ACAA1/ACOX1/ECI2	3
R-HSA-442742	CREB1 phosphorylation through NMDA receptor-mediated activation of RAS signaling	3/222	29/10704	0.0216248	0.169194	0.147116	DLG3/KRAS/NRAS	3
R-HSA-5213460	RIPK1-mediated regulated necrosis	3/222	29/10704	0.0216248	0.169194	0.147116	BIRC3/TNFSF10/FLOT1	3
R-HSA-5218859	Regulated Necrosis	3/222	29/10704	0.0216248	0.169194	0.147116	BIRC3/TNFSF10/FLOT1	3
R-HSA-5675482	Regulation of necroptotic cell death	3/222	29/10704	0.0216248	0.169194	0.147116	BIRC3/TNFSF10/FLOT1	3
R-HSA-2428928	IRS-related events triggered by IGF1R	4/222	52/10704	0.022436	0.173931	0.151235	FLT3LG/KRAS/FGF2/NRAS	4
R-HSA-74752	Signaling by Insulin receptor	5/222	78/10704	0.0227938	0.175098	0.152249	FLT3LG/KRAS/FGF2/SHC1/NRAS	5
R-HSA-1474244	Extracellular matrix organization	12/222	301/10704	0.0230187	0.175232	0.152366	P4HA2/LTBP4/ICAM1/LOX/FN1/SPP1/FGF2/HSPG2/CTSK/PLOD2/ADAMTS1/EFEMP2	12
R-HSA-202733	Cell surface interactions at the vascular wall	7/222	137/10704	0.0239008	0.176498	0.153467	FN1/EPCAM/KRAS/GRB7/SHC1/GAS6/NRAS	7
R-HSA-6806834	Signaling by MET	5/222	79/10704	0.0239371	0.176498	0.153467	FN1/RAP1A/KRAS/SHC1/NRAS	5
R-HSA-174403	Glutathione synthesis and recycling	2/222	12/10704	0.024647	0.176498	0.153467	GGCT/GCLM	2
R-HSA-196108	Pregnenolone biosynthesis	2/222	12/10704	0.024647	0.176498	0.153467	STARD3/FDX1	2
R-HSA-381033	ATF6 (ATF6-alpha) activates chaperones	2/222	12/10704	0.024647	0.176498	0.153467	XBP1/CALR	2
R-HSA-9673767	Signaling by PDGFRA transmembrane, juxtamembrane and kinase domain mutants	2/222	12/10704	0.024647	0.176498	0.153467	KRAS/NRAS	2
R-HSA-9673770	Signaling by PDGFRA extracellular domain mutants	2/222	12/10704	0.024647	0.176498	0.153467	KRAS/NRAS	2
R-HSA-1839124	FGFR1 mutant receptor activation	3/222	31/10704	0.0258132	0.183296	0.159378	FGFR1OP2/TRIM24/FGF2	3
R-HSA-5173105	O-linked glycosylation	6/222	111/10704	0.0278422	0.194254	0.168906	ST3GAL3/GALNT6/ADAMTSL4/ADAMTS1/B3GNT2/GALNT4	6
R-HSA-1483213	Synthesis of PE	2/222	13/10704	0.0287358	0.194254	0.168906	CHKA/ETNK1	2
R-HSA-171007	p38MAPK events	2/222	13/10704	0.0287358	0.194254	0.168906	KRAS/NRAS	2
R-HSA-179812	GRB2 events in EGFR signaling	2/222	13/10704	0.0287358	0.194254	0.168906	KRAS/NRAS	2
R-HSA-2046104	alpha-linolenic (omega3) and linoleic (omega6) acid metabolism	2/222	13/10704	0.0287358	0.194254	0.168906	ACAA1/ACOX1	2
R-HSA-2046106	alpha-linolenic acid (ALA) metabolism	2/222	13/10704	0.0287358	0.194254	0.168906	ACAA1/ACOX1	2
R-HSA-3781865	Diseases of glycosylation	7/222	143/10704	0.0293144	0.196592	0.170939	ST3GAL3/HSPG2/ADAMTSL4/EXT2/ADAMTS1/SLC26A2/CHST14	7
R-HSA-1839126	FGFR2 mutant receptor activation	3/222	33/10704	0.030405	0.202301	0.175903	POLR2J/POLR2I/FGF2	3
R-HSA-5668914	Diseases of metabolism	10/222	245/10704	0.0316022	0.208624	0.181401	GCLM/TBXAS1/ST3GAL3/FDX1/HSPG2/ADAMTSL4/EXT2/ADAMTS1/SLC26A2/CHST14	10
R-HSA-186797	Signaling by PDGF	4/222	58/10704	0.0319688	0.209408	0.182082	SPP1/KRAS/GRB7/NRAS	4
R-HSA-3656237	Defective EXT2 causes exostoses 2	2/222	14/10704	0.0330743	0.210133	0.182713	HSPG2/EXT2	2
R-HSA-3656253	Defective EXT1 causes exostoses 1, TRPS2 and CHDS	2/222	14/10704	0.0330743	0.210133	0.182713	HSPG2/EXT2	2
R-HSA-877312	Regulation of IFNG signaling	2/222	14/10704	0.0330743	0.210133	0.182713	IFNGR2/SOCS3	2
R-HSA-8849471	PTK6 Regulates RHO GTPases, RAS GTPase and MAP kinases	2/222	14/10704	0.0330743	0.210133	0.182713	KRAS/NRAS	2

## Sheet: Supplementary Data 2
external_gene_name	entrezgene_id	ensembl_gene_id	description
EGFR	1956	ENSG00000146648	epidermal growth factor receptor [Source:HGNC Symbol;Acc:HGNC:3236]
EPHA7	2045	ENSG00000135333	EPH receptor A7 [Source:HGNC Symbol;Acc:HGNC:3390]
ERBB2	2064	ENSG00000141736	erb-b2 receptor tyrosine kinase 2 [Source:HGNC Symbol;Acc:HGNC:3430]
ERBB3	2065	ENSG00000065361	erb-b2 receptor tyrosine kinase 3 [Source:HGNC Symbol;Acc:HGNC:3431]
ERBB4	2066	ENSG00000178568	erb-b2 receptor tyrosine kinase 4 [Source:HGNC Symbol;Acc:HGNC:3432]
FGFR1	2260	ENSG00000077782	fibroblast growth factor receptor 1 [Source:HGNC Symbol;Acc:HGNC:3688]
FGFR3	2261	ENSG00000068078	fibroblast growth factor receptor 3 [Source:HGNC Symbol;Acc:HGNC:3690]
FGFR2	2263	ENSG00000066468	fibroblast growth factor receptor 2 [Source:HGNC Symbol;Acc:HGNC:3689]
FGFR4	2264	ENSG00000160867	fibroblast growth factor receptor 4 [Source:HGNC Symbol;Acc:HGNC:3691]
FLT1	2321	ENSG00000102755	fms related receptor tyrosine kinase 1 [Source:HGNC Symbol;Acc:HGNC:3763]
FLT3	2322	ENSG00000122025	fms related receptor tyrosine kinase 3 [Source:HGNC Symbol;Acc:HGNC:3765]
FLT4	2324	ENSG00000037280	fms related receptor tyrosine kinase 4 [Source:HGNC Symbol;Acc:HGNC:3767]
ALK	238	ENSG00000171094	ALK receptor tyrosine kinase [Source:HGNC Symbol;Acc:HGNC:427]
ABL1	25	ENSG00000097007	ABL proto-oncogene 1, non-receptor tyrosine kinase [Source:HGNC Symbol;Acc:HGNC:76]
FYN	2534	ENSG00000010810	FYN proto-oncogene, Src family tyrosine kinase [Source:HGNC Symbol;Acc:HGNC:4037]
ABL2	27	ENSG00000143322	ABL proto-oncogene 2, non-receptor tyrosine kinase [Source:HGNC Symbol;Acc:HGNC:77]
IGF1R	3480	ENSG00000140443	insulin like growth factor 1 receptor [Source:HGNC Symbol;Acc:HGNC:5465]
INSR	3643	ENSG00000171105	insulin receptor [Source:HGNC Symbol;Acc:HGNC:6091]
JAK1	3716	ENSG00000162434	Janus kinase 1 [Source:HGNC Symbol;Acc:HGNC:6190]
JAK2	3717	ENSG00000096968	Janus kinase 2 [Source:HGNC Symbol;Acc:HGNC:6192]
JAK3	3718	ENSG00000105639	Janus kinase 3 [Source:HGNC Symbol;Acc:HGNC:6193]
KDR	3791	ENSG00000128052	kinase insert domain receptor [Source:HGNC Symbol;Acc:HGNC:6307]
KIT	3815	ENSG00000157404	KIT proto-oncogene, receptor tyrosine kinase [Source:HGNC Symbol;Acc:HGNC:6342]
KRAS	3845	ENSG00000133703	KRAS proto-oncogene, GTPase [Source:HGNC Symbol;Acc:HGNC:6407]
LCK	3932	ENSG00000182866	LCK proto-oncogene, Src family tyrosine kinase [Source:HGNC Symbol;Acc:HGNC:6524]
LYN	4067	ENSG00000254087	LYN proto-oncogene, Src family tyrosine kinase [Source:HGNC Symbol;Acc:HGNC:6735]
MET	4233	ENSG00000105976	MET proto-oncogene, receptor tyrosine kinase [Source:HGNC Symbol;Acc:HGNC:7029]
MST1R	4486	ENSG00000164078	macrophage stimulating 1 receptor [Source:HGNC Symbol;Acc:HGNC:7381]
NTRK1	4914	ENSG00000198400	neurotrophic receptor tyrosine kinase 1 [Source:HGNC Symbol;Acc:HGNC:8031]
NTRK2	4915	ENSG00000148053	neurotrophic receptor tyrosine kinase 2 [Source:HGNC Symbol;Acc:HGNC:8032]
NTRK3	4916	ENSG00000140538	neurotrophic receptor tyrosine kinase 3 [Source:HGNC Symbol;Acc:HGNC:8033]
DDR2	4921	ENSG00000162733	discoidin domain receptor tyrosine kinase 2 [Source:HGNC Symbol;Acc:HGNC:2731]
PDGFRA	5156	ENSG00000134853	platelet derived growth factor receptor alpha [Source:HGNC Symbol;Acc:HGNC:8803]
PDGFRB	5159	ENSG00000113721	platelet derived growth factor receptor beta [Source:HGNC Symbol;Acc:HGNC:8804]
AXL	558	ENSG00000167601	AXL receptor tyrosine kinase [Source:HGNC Symbol;Acc:HGNC:905]
RET	5979	ENSG00000165731	ret proto-oncogene [Source:HGNC Symbol;Acc:HGNC:9967]
ROS1	6098	ENSG00000047936	ROS proto-oncogene 1, receptor tyrosine kinase [Source:HGNC Symbol;Acc:HGNC:10261]
SRC	6714	ENSG00000197122	SRC proto-oncogene, non-receptor tyrosine kinase [Source:HGNC Symbol;Acc:HGNC:11283]
SYK	6850	ENSG00000165025	spleen associated tyrosine kinase [Source:HGNC Symbol;Acc:HGNC:11491]
BTK	695	ENSG00000010671	Bruton tyrosine kinase [Source:HGNC Symbol;Acc:HGNC:1133]
TYK2	7297	ENSG00000105397	tyrosine kinase 2 [Source:HGNC Symbol;Acc:HGNC:12440]
YES1	7525	ENSG00000176105	YES proto-oncogene 1, Src family tyrosine kinase [Source:HGNC Symbol;Acc:HGNC:12841]
ACVR1	90	ENSG00000115170	activin A receptor type 1 [Source:HGNC Symbol;Acc:HGNC:171]

## Sheet: Supplementary Data 3 (Loboda)
entrezgene_id	ensembl_gene_id	external_gene_name	description
51330	ENSG00000006327	TNFRSF12A	TNF receptor superfamily member 12A [Source:HGNC Symbol;Acc:HGNC:18152]
5329	ENSG00000011422	PLAUR	plasminogen activator, urokinase receptor [Source:HGNC Symbol;Acc:HGNC:9053]
1992	ENSG00000021355	SERPINB1	serpin family B member 1 [Source:HGNC Symbol;Acc:HGNC:3311]
23071	ENSG00000023318	ERP44	endoplasmic reticulum protein 44 [Source:HGNC Symbol;Acc:HGNC:18311]
11231	ENSG00000025796	SEC63	SEC63 homolog, protein translocation regulator [Source:HGNC Symbol;Acc:HGNC:21082]
56938	ENSG00000029153	ARNTL2	aryl hydrocarbon receptor nuclear translocator like 2 [Source:HGNC Symbol;Acc:HGNC:18984]
8554	ENSG00000033800	PIAS1	protein inhibitor of activated STAT 1 [Source:HGNC Symbol;Acc:HGNC:2752]
3909	ENSG00000053747	LAMA3	laminin subunit alpha 3 [Source:HGNC Symbol;Acc:HGNC:6483]
4084	ENSG00000059728	MXD1	MAX dimerization protein 1 [Source:HGNC Symbol;Acc:HGNC:6761]
6515	ENSG00000059804	SLC2A3	solute carrier family 2 member 3 [Source:HGNC Symbol;Acc:HGNC:11007]
1316	ENSG00000067082	KLF6	Kruppel like factor 6 [Source:HGNC Symbol;Acc:HGNC:2235]
89795	ENSG00000067798	NAV3	neuron navigator 3 [Source:HGNC Symbol;Acc:HGNC:15998]
375449	ENSG00000069020	MAST4	microtubule associated serine/threonine kinase family member 4 [Source:HGNC Symbol;Acc:HGNC:19037]
55746	ENSG00000069248	NUP133	nucleoporin 133 [Source:HGNC Symbol;Acc:HGNC:18016]
1815	ENSG00000069696	DRD4	dopamine receptor D4 [Source:HGNC Symbol;Acc:HGNC:3025]
5817	ENSG00000073008	PVR	PVR cell adhesion molecule [Source:HGNC Symbol;Acc:HGNC:9705]
5743	ENSG00000073756	PTGS2	prostaglandin-endoperoxide synthase 2 [Source:HGNC Symbol;Acc:HGNC:9605]
56005	ENSG00000074842	MYDGF	myeloid derived growth factor [Source:HGNC Symbol;Acc:HGNC:16948]
2920	ENSG00000081041	CXCL2	C-X-C motif chemokine ligand 2 [Source:HGNC Symbol;Acc:HGNC:4603]
56910	ENSG00000084090	STARD7	StAR related lipid transfer domain containing 7 [Source:HGNC Symbol;Acc:HGNC:18063]
23645	ENSG00000087074	PPP1R15A	protein phosphatase 1 regulatory subunit 15A [Source:HGNC Symbol;Acc:HGNC:14375]
5744	ENSG00000087494	PTHLH	parathyroid hormone like hormone [Source:HGNC Symbol;Acc:HGNC:9607]
6548	ENSG00000090020	SLC9A1	solute carrier family 9 member A1 [Source:HGNC Symbol;Acc:HGNC:11071]
1947	ENSG00000090776	EFNB1	ephrin B1 [Source:HGNC Symbol;Acc:HGNC:3226]
3710	ENSG00000096433	ITPR3	inositol 1,4,5-trisphosphate receptor type 3 [Source:HGNC Symbol;Acc:HGNC:6182]
23331	ENSG00000100154	TTC28	tetratricopeptide repeat domain 28 [Source:HGNC Symbol;Acc:HGNC:29179]
55612	ENSG00000101311	FERMT1	fermitin family member 1 [Source:HGNC Symbol;Acc:HGNC:15889]
57534	ENSG00000101752	MIB1	MIB E3 ubiquitin protein ligase 1 [Source:HGNC Symbol;Acc:HGNC:21086]
27336	ENSG00000102241	HTATSF1	HIV-1 Tat specific factor 1 [Source:HGNC Symbol;Acc:HGNC:5276]
7076	ENSG00000102265	TIMP1	TIMP metallopeptidase inhibitor 1 [Source:HGNC Symbol;Acc:HGNC:11820]
688	ENSG00000102554	KLF5	Kruppel like factor 5 [Source:HGNC Symbol;Acc:HGNC:6349]
8848	ENSG00000102804	TSC22D1	TSC22 domain family member 1 [Source:HGNC Symbol;Acc:HGNC:16826]
10397	ENSG00000104419	NDRG1	N-myc downstream regulated 1 [Source:HGNC Symbol;Acc:HGNC:7679]
8797	ENSG00000104689	TNFRSF10A	TNF receptor superfamily member 10a [Source:HGNC Symbol;Acc:HGNC:11904]
3783	ENSG00000104783	KCNN4	potassium calcium-activated channel subfamily N member 4 [Source:HGNC Symbol;Acc:HGNC:6293]
57794	ENSG00000105705	SUGP1	SURP and G-patch domain containing 1 [Source:HGNC Symbol;Acc:HGNC:18643]
7980	ENSG00000105825	TFPI2	tissue factor pathway inhibitor 2 [Source:HGNC Symbol;Acc:HGNC:11761]
10135	ENSG00000105835	NAMPT	nicotinamide phosphoribosyltransferase [Source:HGNC Symbol;Acc:HGNC:30092]
4969	ENSG00000106809	OGN	osteoglycin [Source:HGNC Symbol;Acc:HGNC:8126]
23081	ENSG00000107077	KDM4C	lysine demethylase 4C [Source:HGNC Symbol;Acc:HGNC:17071]
6456	ENSG00000107295	SH3GL2	SH3 domain containing GRB2 like 2, endophilin A1 [Source:HGNC Symbol;Acc:HGNC:10831]
10938	ENSG00000110047	EHD1	EH domain containing 1 [Source:HGNC Symbol;Acc:HGNC:3242]
2004	ENSG00000111145	ELK3	ETS transcription factor ELK3 [Source:HGNC Symbol;Acc:HGNC:3325]
7422	ENSG00000112715	VEGFA	vascular endothelial growth factor A [Source:HGNC Symbol;Acc:HGNC:12680]
1839	ENSG00000113070	HBEGF	heparin binding EGF like growth factor [Source:HGNC Symbol;Acc:HGNC:3059]
25852	ENSG00000114098	ARMC8	armadillo repeat containing 8 [Source:HGNC Symbol;Acc:HGNC:24999]
23527	ENSG00000114331	ACAP2	ArfGAP with coiled-coil, ankyrin repeat and PH domains 2 [Source:HGNC Symbol;Acc:HGNC:16469]
10057	ENSG00000114770	ABCC5	ATP binding cassette subfamily C member 5 [Source:HGNC Symbol;Acc:HGNC:56]
3552	ENSG00000115008	IL1A	interleukin 1 alpha [Source:HGNC Symbol;Acc:HGNC:5991]
6364	ENSG00000115009	CCL20	C-C motif chemokine ligand 20 [Source:HGNC Symbol;Acc:HGNC:10619]
6382	ENSG00000115884	SDC1	syndecan 1 [Source:HGNC Symbol;Acc:HGNC:10658]
829	ENSG00000116489	CAPZA1	capping actin protein of muscle Z-line subunit alpha 1 [Source:HGNC Symbol;Acc:HGNC:1488]
55700	ENSG00000116871	MAP7D1	MAP7 domain containing 1 [Source:HGNC Symbol;Acc:HGNC:25514]
6675	ENSG00000117143	UAP1	UDP-N-acetylglucosamine pyrophosphorylase 1 [Source:HGNC Symbol;Acc:HGNC:12457]
1843	ENSG00000120129	DUSP1	dual specificity phosphatase 1 [Source:HGNC Symbol;Acc:HGNC:3064]
29126	ENSG00000120217	CD274	CD274 molecule [Source:HGNC Symbol;Acc:HGNC:17635]
63931	ENSG00000120333	MRPS14	mitochondrial ribosomal protein S14 [Source:HGNC Symbol;Acc:HGNC:14049]
4093	ENSG00000120693	SMAD9	SMAD family member 9 [Source:HGNC Symbol;Acc:HGNC:6774]
1958	ENSG00000120738	EGR1	early growth response 1 [Source:HGNC Symbol;Acc:HGNC:3238]
1846	ENSG00000120875	DUSP4	dual specificity phosphatase 4 [Source:HGNC Symbol;Acc:HGNC:3070]
8795	ENSG00000120889	TNFRSF10B	TNF receptor superfamily member 10b [Source:HGNC Symbol;Acc:HGNC:11905]
64756	ENSG00000123472	ATPAF1	ATP synthase mitochondrial F1 complex assembly factor 1 [Source:HGNC Symbol;Acc:HGNC:18803]
3598	ENSG00000123496	IL13RA2	interleukin 13 receptor subunit alpha 2 [Source:HGNC Symbol;Acc:HGNC:5975]
50486	ENSG00000123689	G0S2	G0/G1 switch 2 [Source:HGNC Symbol;Acc:HGNC:30229]
5266	ENSG00000124102	PI3	peptidase inhibitor 3 [Source:HGNC Symbol;Acc:HGNC:8947]
6385	ENSG00000124145	SDC4	syndecan 4 [Source:HGNC Symbol;Acc:HGNC:10661]
2069	ENSG00000124882	EREG	epiregulin [Source:HGNC Symbol;Acc:HGNC:3443]
3553	ENSG00000125538	IL1B	interleukin 1 beta [Source:HGNC Symbol;Acc:HGNC:5992]
7538	ENSG00000128016	ZFP36	ZFP36 ring finger protein [Source:HGNC Symbol;Acc:HGNC:12862]
3976	ENSG00000128342	LIF	LIF interleukin 6 family cytokine [Source:HGNC Symbol;Acc:HGNC:6596]
813	ENSG00000128595	CALU	calumenin [Source:HGNC Symbol;Acc:HGNC:1458]
3949	ENSG00000130164	LDLR	low density lipoprotein receptor [Source:HGNC Symbol;Acc:HGNC:6547]
9518	ENSG00000130513	GDF15	growth differentiation factor 15 [Source:HGNC Symbol;Acc:HGNC:30142]
83667	ENSG00000130766	SESN2	sestrin 2 [Source:HGNC Symbol;Acc:HGNC:20746]
84951	ENSG00000131746	TNS4	tensin 4 [Source:HGNC Symbol;Acc:HGNC:24352]
5791	ENSG00000132334	PTPRE	protein tyrosine phosphatase receptor type E [Source:HGNC Symbol;Acc:HGNC:9669]
10313	ENSG00000133318	RTN3	reticulon 3 [Source:HGNC Symbol;Acc:HGNC:10469]
4440	ENSG00000135097	MSI1	musashi RNA binding protein 1 [Source:HGNC Symbol;Acc:HGNC:7330]
4907	ENSG00000135318	NT5E	5'-nucleotidase ecto [Source:HGNC Symbol;Acc:HGNC:8021]
3775	ENSG00000135750	KCNK1	potassium two pore domain channel subfamily K member 1 [Source:HGNC Symbol;Acc:HGNC:6272]
5292	ENSG00000137193	PIM1	Pim-1 proto-oncogene, serine/threonine kinase [Source:HGNC Symbol;Acc:HGNC:8986]
8870	ENSG00000137331	IER3	immediate early response 3 [Source:HGNC Symbol;Acc:HGNC:5392]
1847	ENSG00000138166	DUSP5	dual specificity phosphatase 5 [Source:HGNC Symbol;Acc:HGNC:3071]
22822	ENSG00000139289	PHLDA1	pleckstrin homology like domain family A member 1 [Source:HGNC Symbol;Acc:HGNC:8933]
1848	ENSG00000139318	DUSP6	dual specificity phosphatase 6 [Source:HGNC Symbol;Acc:HGNC:3072]
51228	ENSG00000139433	GLTP	glycolipid transfer protein [Source:HGNC Symbol;Acc:HGNC:24867]
81631	ENSG00000140941	MAP1LC3B	microtubule associated protein 1 light chain 3 beta [Source:HGNC Symbol;Acc:HGNC:13352]
80000	ENSG00000141449	GREB1L	GREB1 like retinoic acid receptor coactivator [Source:HGNC Symbol;Acc:HGNC:31042]
9123	ENSG00000141526	SLC16A3	solute carrier family 16 member 3 [Source:HGNC Symbol;Acc:HGNC:10924]
1453	ENSG00000141551	CSNK1D	casein kinase 1 delta [Source:HGNC Symbol;Acc:HGNC:2452]
1952	ENSG00000143126	CELSR2	cadherin EGF LAG seven-pass G-type receptor 2 [Source:HGNC Symbol;Acc:HGNC:3231]
26092	ENSG00000143337	TOR1AIP1	torsin 1A interacting protein 1 [Source:HGNC Symbol;Acc:HGNC:29456]
142	ENSG00000143799	PARP1	poly(ADP-ribose) polymerase 1 [Source:HGNC Symbol;Acc:HGNC:270]
805	ENSG00000143933	CALM2	calmodulin 2 [Source:HGNC Symbol;Acc:HGNC:1445]
7851	ENSG00000144063	MALL	mal, T cell differentiation protein like [Source:HGNC Symbol;Acc:HGNC:6818]
64332	ENSG00000144802	NFKBIZ	NFKB inhibitor zeta [Source:HGNC Symbol;Acc:HGNC:29805]
10184	ENSG00000145685	LHFPL2	LHFPL tetraspan subfamily member 2 [Source:HGNC Symbol;Acc:HGNC:6588]
101	ENSG00000151651	ADAM8	ADAM metallopeptidase domain 8 [Source:HGNC Symbol;Acc:HGNC:215]
120224	ENSG00000151715	TMEM45B	transmembrane protein 45B [Source:HGNC Symbol;Acc:HGNC:25194]
3192	ENSG00000153187	HNRNPU	heterogeneous nuclear ribonucleoprotein U [Source:HGNC Symbol;Acc:HGNC:5048]
124540	ENSG00000153944	MSI2	musashi RNA binding protein 2 [Source:HGNC Symbol;Acc:HGNC:18585]
55740	ENSG00000154380	ENAH	ENAH actin regulator [Source:HGNC Symbol;Acc:HGNC:18271]
126731	ENSG00000154429	CCSAP	centriole, cilia and spindle associated protein [Source:HGNC Symbol;Acc:HGNC:29578]
4323	ENSG00000157227	MMP14	matrix metallopeptidase 14 [Source:HGNC Symbol;Acc:HGNC:7160]
26053	ENSG00000158321	AUTS2	activator of transcription and developmental regulator AUTS2 [Source:HGNC Symbol;Acc:HGNC:14262]
57465	ENSG00000162065	TBC1D24	TBC1 domain family member 24 [Source:HGNC Symbol;Acc:HGNC:29203]
7039	ENSG00000163235	TGFA	transforming growth factor alpha [Source:HGNC Symbol;Acc:HGNC:11765]
152519	ENSG00000163293	NIPAL1	NIPA like domain containing 1 [Source:HGNC Symbol;Acc:HGNC:27194]
5806	ENSG00000163661	PTX3	pentraxin 3 [Source:HGNC Symbol;Acc:HGNC:9692]
2921	ENSG00000163734	CXCL3	C-X-C motif chemokine ligand 3 [Source:HGNC Symbol;Acc:HGNC:4604]
6374	ENSG00000163735	CXCL5	C-X-C motif chemokine ligand 5 [Source:HGNC Symbol;Acc:HGNC:10642]
2919	ENSG00000163739	CXCL1	C-X-C motif chemokine ligand 1 [Source:HGNC Symbol;Acc:HGNC:4602]
64866	ENSG00000163814	CDCP1	CUB domain containing protein 1 [Source:HGNC Symbol;Acc:HGNC:24357]
3673	ENSG00000164171	ITGA2	integrin subunit alpha 2 [Source:HGNC Symbol;Acc:HGNC:6137]
94234	ENSG00000164379	FOXQ1	forkhead box Q1 [Source:HGNC Symbol;Acc:HGNC:20951]
9702	ENSG00000166037	CEP57	centrosomal protein 57 [Source:HGNC Symbol;Acc:HGNC:30794]
10229	ENSG00000167186	COQ7	coenzyme Q7, hydroxylase [Source:HGNC Symbol;Acc:HGNC:2244]
7846	ENSG00000167552	TUBA1A	tubulin alpha 1a [Source:HGNC Symbol;Acc:HGNC:20766]
51129	ENSG00000167772	ANGPTL4	angiopoietin like 4 [Source:HGNC Symbol;Acc:HGNC:16039]
154	ENSG00000169252	ADRB2	adrenoceptor beta 2 [Source:HGNC Symbol;Acc:HGNC:286]
3576	ENSG00000169429	CXCL8	C-X-C motif chemokine ligand 8 [Source:HGNC Symbol;Acc:HGNC:6025]
2353	ENSG00000170345	FOS	Fos proto-oncogene, AP-1 transcription factor subunit [Source:HGNC Symbol;Acc:HGNC:3796]
79894	ENSG00000171161	ZNF672	zinc finger protein 672 [Source:HGNC Symbol;Acc:HGNC:26179]
5293	ENSG00000171608	PIK3CD	phosphatidylinositol-4,5-bisphosphate 3-kinase catalytic subunit delta [Source:HGNC Symbol;Acc:HGNC:8977]
5621	ENSG00000171867	PRNP	prion protein [Source:HGNC Symbol;Acc:HGNC:9449]
3400	ENSG00000172201	ID4	inhibitor of DNA binding 4, HLH protein [Source:HGNC Symbol;Acc:HGNC:5363]
9943	ENSG00000172939	OXSR1	oxidative stress responsive kinase 1 [Source:HGNC Symbol;Acc:HGNC:8508]
144195	ENSG00000173262	SLC2A14	solute carrier family 2 member 14 [Source:HGNC Symbol;Acc:HGNC:18301]
23529	ENSG00000175505	CLCF1	cardiotrophin like cytokine factor 1 [Source:HGNC Symbol;Acc:HGNC:17412]
2810	ENSG00000175793	SFN	stratifin [Source:HGNC Symbol;Acc:HGNC:10773]
163259	ENSG00000175984	DENND2C	DENN domain containing 2C [Source:HGNC Symbol;Acc:HGNC:24748]
7262	ENSG00000181649	PHLDA2	pleckstrin homology like domain family A member 2 [Source:HGNC Symbol;Acc:HGNC:12385]
7378	ENSG00000183696	UPP1	uridine phosphorylase 1 [Source:HGNC Symbol;Acc:HGNC:12576]
10509	ENSG00000185033	SEMA4B	semaphorin 4B [Source:HGNC Symbol;Acc:HGNC:10730]
81848	ENSG00000187678	SPRY4	sprouty RTK signaling antagonist 4 [Source:HGNC Symbol;Acc:HGNC:15533]
79862	ENSG00000188295	ZNF669	zinc finger protein 669 [Source:HGNC Symbol;Acc:HGNC:25736]
23036	ENSG00000188994	ZNF292	zinc finger protein 292 [Source:HGNC Symbol;Acc:HGNC:18410]
284443	ENSG00000196268	ZNF493	zinc finger protein 493 [Source:HGNC Symbol;Acc:HGNC:23708]
126068	ENSG00000197044	ZNF441	zinc finger protein 441 [Source:HGNC Symbol;Acc:HGNC:20875]
5055	ENSG00000197632	SERPINB2	serpin family B member 2 [Source:HGNC Symbol;Acc:HGNC:8584]
6277	ENSG00000197956	S100A6	S100 calcium binding protein A6 [Source:HGNC Symbol;Acc:HGNC:10496]
6453	ENSG00000205726	ITSN1	intersectin 1 [Source:HGNC Symbol;Acc:HGNC:6183]
10737	ENSG00000205853	RFPL3S	RFPL3 antisense [Source:HGNC Symbol;Acc:HGNC:9981]
5268	ENSG00000206075	SERPINB5	serpin family B member 5 [Source:HGNC Symbol;Acc:HGNC:8949]
10687	ENSG00000240694	PNMA2	PNMA family member 2 [Source:HGNC Symbol;Acc:HGNC:9159]
8577	ENSG00000241697	TMEFF1	transmembrane protein with EGF like and two follistatin like domains 1 [Source:HGNC Symbol;Acc:HGNC:11866]
91608	ENSG00000270885	RASL10B	RAS like family 10 member B [Source:HGNC Symbol;Acc:HGNC:30295]

## Sheet: Supplementary Data 3 (Singh)
entrezgene_id	ensembl_gene_id	external_gene_name	description
9957	ENSG00000002587	HS3ST1	heparan sulfate-glucosamine 3-sulfotransferase 1 [Source:HGNC Symbol;Acc:HGNC:5194]
64063	ENSG00000005001	PRSS22	serine protease 22 [Source:HGNC Symbol;Acc:HGNC:14368]
51226	ENSG00000005243	COPZ2	COPI coat complex subunit zeta 2 [Source:HGNC Symbol;Acc:HGNC:19356]
64847	ENSG00000006282	SPATA20	spermatogenesis associated 20 [Source:HGNC Symbol;Acc:HGNC:26125]
85477	ENSG00000006747	SCIN	scinderin [Source:HGNC Symbol;Acc:HGNC:21695]
414	ENSG00000006756	ARSD	arylsulfatase D [Source:HGNC Symbol;Acc:HGNC:717]
5080	ENSG00000007372	PAX6	paired box 6 [Source:HGNC Symbol;Acc:HGNC:8620]
1534	ENSG00000008283	CYB561	cytochrome b561 [Source:HGNC Symbol;Acc:HGNC:2571]
4784	ENSG00000008441	NFIX	nuclear factor I X [Source:HGNC Symbol;Acc:HGNC:7788]
8798	ENSG00000010219	DYRK4	dual specificity tyrosine phosphorylation regulated kinase 4 [Source:HGNC Symbol;Acc:HGNC:3095]
7756	ENSG00000010244	ZNF207	zinc finger protein 207 [Source:HGNC Symbol;Acc:HGNC:12998]
3423	ENSG00000010404	IDS	iduronate 2-sulfatase [Source:HGNC Symbol;Acc:HGNC:5389]
9902	ENSG00000011028	MRC2	mannose receptor C type 2 [Source:HGNC Symbol;Acc:HGNC:16875]
5583	ENSG00000027075	PRKCH	protein kinase C eta [Source:HGNC Symbol;Acc:HGNC:9403]
22807	ENSG00000030419	IKZF2	IKAROS family zinc finger 2 [Source:HGNC Symbol;Acc:HGNC:13177]
1462	ENSG00000038427	VCAN	versican [Source:HGNC Symbol;Acc:HGNC:2464]
999	ENSG00000039068	CDH1	cadherin 1 [Source:HGNC Symbol;Acc:HGNC:1748]
10863	ENSG00000042980	ADAM28	ADAM metallopeptidase domain 28 [Source:HGNC Symbol;Acc:HGNC:206]
7546	ENSG00000043355	ZIC2	Zic family member 2 [Source:HGNC Symbol;Acc:HGNC:12873]
55040	ENSG00000049283	EPN3	epsin 3 [Source:HGNC Symbol;Acc:HGNC:18235]
10198	ENSG00000051825	MPHOSPH9	M-phase phosphoprotein 9 [Source:HGNC Symbol;Acc:HGNC:7215]
5652	ENSG00000052344	PRSS8	serine protease 8 [Source:HGNC Symbol;Acc:HGNC:9491]
3909	ENSG00000053747	LAMA3	laminin subunit alpha 3 [Source:HGNC Symbol;Acc:HGNC:6483]
3918	ENSG00000058085	LAMC2	laminin subunit gamma 2 [Source:HGNC Symbol;Acc:HGNC:6493]
4084	ENSG00000059728	MXD1	MAX dimerization protein 1 [Source:HGNC Symbol;Acc:HGNC:6761]
2769	ENSG00000060558	GNA15	G protein subunit alpha 15 [Source:HGNC Symbol;Acc:HGNC:4383]
1001	ENSG00000062038	CDH3	cadherin 3 [Source:HGNC Symbol;Acc:HGNC:1762]
9914	ENSG00000064270	ATP2C2	ATPase secretory pathway Ca2+ transporting 2 [Source:HGNC Symbol;Acc:HGNC:29103]
9170	ENSG00000064547	LPAR2	lysophosphatidic acid receptor 2 [Source:HGNC Symbol;Acc:HGNC:3168]
2065	ENSG00000065361	ERBB3	erb-b2 receptor tyrosine kinase 3 [Source:HGNC Symbol;Acc:HGNC:3431]
2009	ENSG00000066629	EML1	EMAP like 1 [Source:HGNC Symbol;Acc:HGNC:3330]
4734	ENSG00000069869	NEDD4	NEDD4 E3 ubiquitin protein ligase [Source:HGNC Symbol;Acc:HGNC:7727]
27071	ENSG00000070190	DAPP1	dual adaptor of phosphotyrosine and 3-phosphoinositides 1 [Source:HGNC Symbol;Acc:HGNC:16500]
6196	ENSG00000071242	RPS6KA2	ribosomal protein S6 kinase A2 [Source:HGNC Symbol;Acc:HGNC:10431]
29995	ENSG00000071282	LMCD1	LIM and cysteine rich domains 1 [Source:HGNC Symbol;Acc:HGNC:6633]
3993	ENSG00000073350	LLGL2	LLGL scribble cell polarity complex component 2 [Source:HGNC Symbol;Acc:HGNC:6629]
55160	ENSG00000074964	ARHGEF10L	Rho guanine nucleotide exchange factor 10 like [Source:HGNC Symbol;Acc:HGNC:25540]
55973	ENSG00000075790	BCAP29	B cell receptor associated protein 29 [Source:HGNC Symbol;Acc:HGNC:24131]
2260	ENSG00000077782	FGFR1	fibroblast growth factor receptor 1 [Source:HGNC Symbol;Acc:HGNC:3688]
6507	ENSG00000079215	SLC1A3	solute carrier family 1 member 3 [Source:HGNC Symbol;Acc:HGNC:10941]
634	ENSG00000079385	CEACAM1	CEA cell adhesion molecule 1 [Source:HGNC Symbol;Acc:HGNC:1814]
5891	ENSG00000080823	MOK	MOK protein kinase [Source:HGNC Symbol;Acc:HGNC:9833]
28962	ENSG00000081087	OSTM1	osteoclastogenesis associated transmembrane protein 1 [Source:HGNC Symbol;Acc:HGNC:21652]
5205	ENSG00000081923	ATP8B1	ATPase phospholipid transporting 8B1 [Source:HGNC Symbol;Acc:HGNC:3706]
6604	ENSG00000082014	SMARCD3	SWI/SNF related, matrix associated, actin dependent regulator of chromatin, subfamily d, member 3 [Source:HGNC Symbol;Acc:HGNC:11108]
1741	ENSG00000082458	DLG3	discs large MAGUK scaffold protein 3 [Source:HGNC Symbol;Acc:HGNC:2902]
79977	ENSG00000083307	GRHL2	grainyhead like transcription factor 2 [Source:HGNC Symbol;Acc:HGNC:2799]
22996	ENSG00000085831	TTC39A	tetratricopeptide repeat domain 39A [Source:HGNC Symbol;Acc:HGNC:18657]
4680	ENSG00000086548	CEACAM6	CEA cell adhesion molecule 6 [Source:HGNC Symbol;Acc:HGNC:1818]
#N/A	ENSG00000088340	FER1L4	fer-1 like family member 4 (pseudogene) [Source:HGNC Symbol;Acc:HGNC:15801]
78990	ENSG00000089723	OTUB2	OTU deubiquitinase, ubiquitin aldehyde binding 2 [Source:HGNC Symbol;Acc:HGNC:20351]
29911	ENSG00000095066	HOOK2	hook microtubule tethering protein 2 [Source:HGNC Symbol;Acc:HGNC:19885]
55280	ENSG00000095485	CWF19L1	CWF19 like cell cycle control factor 1 [Source:HGNC Symbol;Acc:HGNC:25613]
79956	ENSG00000099219	ERMP1	endoplasmic reticulum metallopeptidase 1 [Source:HGNC Symbol;Acc:HGNC:23703]
23555	ENSG00000099282	TSPAN15	tetraspanin 15 [Source:HGNC Symbol;Acc:HGNC:23298]
126353	ENSG00000099812	MISP	mitotic spindle positioning [Source:HGNC Symbol;Acc:HGNC:27000]
283638	ENSG00000099814	CEP170B	centrosomal protein 170B [Source:HGNC Symbol;Acc:HGNC:20362]
11078	ENSG00000100106	TRIOBP	TRIO and F-actin binding protein [Source:HGNC Symbol;Acc:HGNC:17009]
23331	ENSG00000100154	TTC28	tetratricopeptide repeat domain 28 [Source:HGNC Symbol;Acc:HGNC:29179]
9145	ENSG00000100321	SYNGR1	synaptogyrin 1 [Source:HGNC Symbol;Acc:HGNC:11498]
51199	ENSG00000100503	NIN	ninein [Source:HGNC Symbol;Acc:HGNC:14906]
23002	ENSG00000100592	DAAM1	dishevelled associated activator of morphogenesis 1 [Source:HGNC Symbol;Acc:HGNC:18142]
5753	ENSG00000101213	PTK6	protein tyrosine kinase 6 [Source:HGNC Symbol;Acc:HGNC:9617]
5332	ENSG00000101333	PLCB4	phospholipase C beta 4 [Source:HGNC Symbol;Acc:HGNC:9059]
10406	ENSG00000101443	WFDC2	WAP four-disulfide core domain 2 [Source:HGNC Symbol;Acc:HGNC:15939]
57534	ENSG00000101752	MIB1	MIB E3 ubiquitin protein ligase 1 [Source:HGNC Symbol;Acc:HGNC:21086]
340547	ENSG00000101842	VSIG1	V-set and immunoglobulin domain containing 1 [Source:HGNC Symbol;Acc:HGNC:28675]
688	ENSG00000102554	KLF5	Kruppel like factor 5 [Source:HGNC Symbol;Acc:HGNC:6349]
79153	ENSG00000102886	GDPD3	glycerophosphodiester phosphodiesterase domain containing 3 [Source:HGNC Symbol;Acc:HGNC:28638]
80004	ENSG00000103067	ESRP2	epithelial splicing regulatory protein 2 [Source:HGNC Symbol;Acc:HGNC:26152]
79152	ENSG00000103089	FA2H	fatty acid 2-hydroxylase [Source:HGNC Symbol;Acc:HGNC:21197]
29904	ENSG00000103319	EEF2K	eukaryotic elongation factor 2 kinase [Source:HGNC Symbol;Acc:HGNC:24615]
79838	ENSG00000103534	TMC5	transmembrane channel like 5 [Source:HGNC Symbol;Acc:HGNC:22999]
90427	ENSG00000104081	BMF	Bcl2 modifying factor [Source:HGNC Symbol;Acc:HGNC:24132]
54845	ENSG00000104413	ESRP1	epithelial splicing regulatory protein 1 [Source:HGNC Symbol;Acc:HGNC:25966]
23516	ENSG00000104635	SLC39A14	solute carrier family 39 member 14 [Source:HGNC Symbol;Acc:HGNC:20858]
85360	ENSG00000105137	SYDE1	synapse defective Rho GTPase homolog 1 [Source:HGNC Symbol;Acc:HGNC:25824]
1048	ENSG00000105388	CEACAM5	CEA cell adhesion molecule 5 [Source:HGNC Symbol;Acc:HGNC:1817]
5446	ENSG00000105852	PON3	paraoxonase 3 [Source:HGNC Symbol;Acc:HGNC:9206]
4233	ENSG00000105976	MET	MET proto-oncogene, receptor tyrosine kinase [Source:HGNC Symbol;Acc:HGNC:7029]
653857	ENSG00000106526	ACTR3C	actin related protein 3C [Source:HGNC Symbol;Acc:HGNC:37282]
2889	ENSG00000107263	RAPGEF1	Rap guanine nucleotide exchange factor 1 [Source:HGNC Symbol;Acc:HGNC:4568]
59	ENSG00000107796	ACTA2	actin alpha 2, smooth muscle [Source:HGNC Symbol;Acc:HGNC:130]
51655	ENSG00000108551	RASD1	ras related dexamethasone induced 1 [Source:HGNC Symbol;Acc:HGNC:15828]
5376	ENSG00000109099	PMP22	peripheral myelin protein 22 [Source:HGNC Symbol;Acc:HGNC:9118]
374	ENSG00000109321	AREG	amphiregulin [Source:HGNC Symbol;Acc:HGNC:651]
8821	ENSG00000109452	INPP4B	inositol polyphosphate-4-phosphatase type II B [Source:HGNC Symbol;Acc:HGNC:6075]
51561	ENSG00000110944	IL23A	interleukin 23 subunit alpha [Source:HGNC Symbol;Acc:HGNC:15488]
6337	ENSG00000111319	SCNN1A	sodium channel epithelial 1 subunit alpha [Source:HGNC Symbol;Acc:HGNC:10599]
397	ENSG00000111348	ARHGDIB	Rho GDP dissociation inhibitor beta [Source:HGNC Symbol;Acc:HGNC:679]
2444	ENSG00000111816	FRK	fyn related Src family tyrosine kinase [Source:HGNC Symbol;Acc:HGNC:3955]
202	ENSG00000112297	CRYBG1	crystallin beta-gamma domain containing 1 [Source:HGNC Symbol;Acc:HGNC:356]
7422	ENSG00000112715	VEGFA	vascular endothelial growth factor A [Source:HGNC Symbol;Acc:HGNC:12680]
10279	ENSG00000112812	PRSS16	serine protease 16 [Source:HGNC Symbol;Acc:HGNC:9480]
23150	ENSG00000114541	FRMD4B	FERM domain containing 4B [Source:HGNC Symbol;Acc:HGNC:24886]
10675	ENSG00000114646	CSPG5	chondroitin sulfate proteoglycan 5 [Source:HGNC Symbol;Acc:HGNC:2467]
27086	ENSG00000114861	FOXP1	forkhead box P1 [Source:HGNC Symbol;Acc:HGNC:3823]
57669	ENSG00000115109	EPB41L5	erythrocyte membrane protein band 4.1 like 5 [Source:HGNC Symbol;Acc:HGNC:19819]
3694	ENSG00000115221	ITGB6	integrin subunit beta 6 [Source:HGNC Symbol;Acc:HGNC:6161]
64135	ENSG00000115267	IFIH1	interferon induced with helicase C domain 1 [Source:HGNC Symbol;Acc:HGNC:18873]
2591	ENSG00000115339	GALNT3	polypeptide N-acetylgalactosaminyltransferase 3 [Source:HGNC Symbol;Acc:HGNC:4125]
55704	ENSG00000115355	CCDC88A	coiled-coil domain containing 88A [Source:HGNC Symbol;Acc:HGNC:25523]
8869	ENSG00000115525	ST3GAL5	ST3 beta-galactoside alpha-2,3-sialyltransferase 5 [Source:HGNC Symbol;Acc:HGNC:10872]
55103	ENSG00000116191	RALGPS2	Ral GEF with PH domain and SH3 binding motif 2 [Source:HGNC Symbol;Acc:HGNC:30279]
23046	ENSG00000116852	KIF21B	kinesin family member 21B [Source:HGNC Symbol;Acc:HGNC:29442]
10103	ENSG00000117472	TSPAN1	tetraspanin 1 [Source:HGNC Symbol;Acc:HGNC:20657]
2152	ENSG00000117525	F3	coagulation factor III, tissue factor [Source:HGNC Symbol;Acc:HGNC:3541]
3664	ENSG00000117595	IRF6	interferon regulatory factor 6 [Source:HGNC Symbol;Acc:HGNC:6121]
8828	ENSG00000118257	NRP2	neuropilin 2 [Source:HGNC Symbol;Acc:HGNC:8005]
8609	ENSG00000118263	KLF7	Kruppel like factor 7 [Source:HGNC Symbol;Acc:HGNC:6350]
9331	ENSG00000118276	B4GALT6	beta-1,4-galactosyltransferase 6 [Source:HGNC Symbol;Acc:HGNC:929]
8673	ENSG00000118640	VAMP8	vesicle associated membrane protein 8 [Source:HGNC Symbol;Acc:HGNC:12647]
5493	ENSG00000118898	PPL	periplakin [Source:HGNC Symbol;Acc:HGNC:9273]
57539	ENSG00000118965	WDR35	WD repeat domain 35 [Source:HGNC Symbol;Acc:HGNC:29250]
22936	ENSG00000118985	ELL2	elongation factor for RNA polymerase II 2 [Source:HGNC Symbol;Acc:HGNC:17064]
23314	ENSG00000119042	SATB2	SATB homeobox 2 [Source:HGNC Symbol;Acc:HGNC:21637]
9414	ENSG00000119139	TJP2	tight junction protein 2 [Source:HGNC Symbol;Acc:HGNC:11828]
9991	ENSG00000119314	PTBP3	polypyrimidine tract binding protein 3 [Source:HGNC Symbol;Acc:HGNC:10253]
54836	ENSG00000119411	BSPRY	B-box and SPRY domain containing [Source:HGNC Symbol;Acc:HGNC:18232]
4072	ENSG00000119888	EPCAM	epithelial cell adhesion molecule [Source:HGNC Symbol;Acc:HGNC:11529]
57480	ENSG00000120278	PLEKHG1	pleckstrin homology and RhoGEF domain containing G1 [Source:HGNC Symbol;Acc:HGNC:20884]
56243	ENSG00000120549	KIAA1217	KIAA1217 [Source:HGNC Symbol;Acc:HGNC:25428]
1997	ENSG00000120690	ELF1	E74 like ETS transcription factor 1 [Source:HGNC Symbol;Acc:HGNC:3316]
5357	ENSG00000120756	PLS1	plastin 1 [Source:HGNC Symbol;Acc:HGNC:9090]
3181	ENSG00000122566	HNRNPA2B1	heterogeneous nuclear ribonucleoprotein A2/B1 [Source:HGNC Symbol;Acc:HGNC:5033]
8434	ENSG00000122707	RECK	reversion inducing cysteine rich protein with kazal motifs [Source:HGNC Symbol;Acc:HGNC:11345]
5552	ENSG00000122862	SRGN	serglycin [Source:HGNC Symbol;Acc:HGNC:9361]
3709	ENSG00000123104	ITPR2	inositol 1,4,5-trisphosphate receptor type 2 [Source:HGNC Symbol;Acc:HGNC:6181]
140686	ENSG00000124116	WFDC3	WAP four-disulfide core domain 3 [Source:HGNC Symbol;Acc:HGNC:15957]
27076	ENSG00000124466	LYPD3	LY6/PLAUR domain containing 3 [Source:HGNC Symbol;Acc:HGNC:24880]
3007	ENSG00000124575	H1-3	H1.3 linker histone, cluster member [Source:HGNC Symbol;Acc:HGNC:4717]
6659	ENSG00000124766	SOX4	SRY-box transcription factor 4 [Source:HGNC Symbol;Acc:HGNC:11200]
64284	ENSG00000124839	RAB17	RAB17, member RAS oncogene family [Source:HGNC Symbol;Acc:HGNC:16523]
1948	ENSG00000125266	EFNB2	ephrin B2 [Source:HGNC Symbol;Acc:HGNC:3227]
23550	ENSG00000125637	PSD4	pleckstrin and Sec7 domain containing 4 [Source:HGNC Symbol;Acc:HGNC:19096]
10045	ENSG00000125731	SH2D3A	SH2 domain containing 3A [Source:HGNC Symbol;Acc:HGNC:16885]
58495	ENSG00000125850	OVOL2	ovo like zinc finger 2 [Source:HGNC Symbol;Acc:HGNC:15804]
6487	ENSG00000126091	ST3GAL3	ST3 beta-galactoside alpha-2,3-sialyltransferase 3 [Source:HGNC Symbol;Acc:HGNC:10866]
64430	ENSG00000126773	PCNX4	pecanex 4 [Source:HGNC Symbol;Acc:HGNC:20349]
81537	ENSG00000126821	SGPP1	sphingosine-1-phosphate phosphatase 1 [Source:HGNC Symbol;Acc:HGNC:17720]
5880	ENSG00000128340	RAC2	Rac family small GTPase 2 [Source:HGNC Symbol;Acc:HGNC:9802]
84952	ENSG00000128849	CGNL1	cingulin like 1 [Source:HGNC Symbol;Acc:HGNC:25931]
57153	ENSG00000129353	SLC44A2	solute carrier family 44 member 2 [Source:HGNC Symbol;Acc:HGNC:17292]
57509	ENSG00000129422	MTUS1	microtubule associated scaffold protein 1 [Source:HGNC Symbol;Acc:HGNC:29789]
112399	ENSG00000129521	EGLN3	egl-9 family hypoxia inducible factor 3 [Source:HGNC Symbol;Acc:HGNC:14661]
54869	ENSG00000131037	EPS8L1	EPS8 like 1 [Source:HGNC Symbol;Acc:HGNC:21295]
84440	ENSG00000131242	RAB11FIP4	RAB11 family interacting protein 4 [Source:HGNC Symbol;Acc:HGNC:30267]
3597	ENSG00000131724	IL13RA1	interleukin 13 receptor subunit alpha 1 [Source:HGNC Symbol;Acc:HGNC:5974]
57111	ENSG00000132698	RAB25	RAB25, member RAS oncogene family [Source:HGNC Symbol;Acc:HGNC:18238]
3845	ENSG00000133703	KRAS	KRAS proto-oncogene, GTPase [Source:HGNC Symbol;Acc:HGNC:6407]
272	ENSG00000133805	AMPD3	adenosine monophosphate deaminase 3 [Source:HGNC Symbol;Acc:HGNC:470]
23508	ENSG00000133985	TTC9	tetratricopeptide repeat domain 9 [Source:HGNC Symbol;Acc:HGNC:20267]
51361	ENSG00000134709	HOOK1	hook microtubule tethering protein 1 [Source:HGNC Symbol;Acc:HGNC:19884]
1824	ENSG00000134755	DSC2	desmocollin 2 [Source:HGNC Symbol;Acc:HGNC:3036]
84900	ENSG00000135119	RNFT2	ring finger protein, transmembrane 2 [Source:HGNC Symbol;Acc:HGNC:25905]
26298	ENSG00000135373	EHF	ETS homologous factor [Source:HGNC Symbol;Acc:HGNC:3246]
79056	ENSG00000135378	PRRG4	proline rich and Gla domain 4 [Source:HGNC Symbol;Acc:HGNC:30799]
3855	ENSG00000135480	KRT7	keratin 7 [Source:HGNC Symbol;Acc:HGNC:6445]
5570	ENSG00000135549	PKIB	cAMP-dependent protein kinase inhibitor beta [Source:HGNC Symbol;Acc:HGNC:9018]
27345	ENSG00000135643	KCNMB4	potassium calcium-activated channel subfamily M regulatory beta subunit 4 [Source:HGNC Symbol;Acc:HGNC:6289]
3431	ENSG00000135899	SP110	SP110 nuclear body protein [Source:HGNC Symbol;Acc:HGNC:5401]
51719	ENSG00000135932	CAB39	calcium binding protein 39 [Source:HGNC Symbol;Acc:HGNC:20292]
84102	ENSG00000136052	SLC41A2	solute carrier family 41 member 2 [Source:HGNC Symbol;Acc:HGNC:31045]
8796	ENSG00000136155	SCEL	sciellin [Source:HGNC Symbol;Acc:HGNC:10573]
58489	ENSG00000136379	ABHD17C	abhydrolase domain containing 17C, depalmitoylase [Source:HGNC Symbol;Acc:HGNC:26925]
55316	ENSG00000136444	RSAD1	radical S-adenosyl methionine domain containing 1 [Source:HGNC Symbol;Acc:HGNC:25634]
3590	ENSG00000137070	IL11RA	interleukin 11 receptor subunit alpha [Source:HGNC Symbol;Acc:HGNC:5967]
55227	ENSG00000137269	LRRC1	leucine rich repeat containing 1 [Source:HGNC Symbol;Acc:HGNC:14307]
9982	ENSG00000137440	FGFBP1	fibroblast growth factor binding protein 1 [Source:HGNC Symbol;Acc:HGNC:19695]
6653	ENSG00000137642	SORL1	sortilin related receptor 1 [Source:HGNC Symbol;Acc:HGNC:11185]
56649	ENSG00000137648	TMPRSS4	transmembrane serine protease 4 [Source:HGNC Symbol;Acc:HGNC:11878]
56924	ENSG00000137843	PAK6	p21 (RAC1) activated kinase 6 [Source:HGNC Symbol;Acc:HGNC:16061]
106821730	ENSG00000137843	PAK6	p21 (RAC1) activated kinase 6 [Source:HGNC Symbol;Acc:HGNC:16061]
2644	ENSG00000137880	GCHFR	GTP cyclohydrolase I feedback regulator [Source:HGNC Symbol;Acc:HGNC:4194]
30061	ENSG00000138449	SLC40A1	solute carrier family 40 member 1 [Source:HGNC Symbol;Acc:HGNC:10909]
2247	ENSG00000138685	FGF2	fibroblast growth factor 2 [Source:HGNC Symbol;Acc:HGNC:3676]
8654	ENSG00000138735	PDE5A	phosphodiesterase 5A [Source:HGNC Symbol;Acc:HGNC:8784]
950	ENSG00000138760	SCARB2	scavenger receptor class B member 2 [Source:HGNC Symbol;Acc:HGNC:1665]
57619	ENSG00000138771	SHROOM3	shroom family member 3 [Source:HGNC Symbol;Acc:HGNC:30422]
121506	ENSG00000139055	ERP27	endoplasmic reticulum protein 27 [Source:HGNC Symbol;Acc:HGNC:26495]
85439	ENSG00000140022	STON2	stonin 2 [Source:HGNC Symbol;Acc:HGNC:30652]
55466	ENSG00000140403	DNAJA4	DnaJ heat shock protein family (Hsp40) member A4 [Source:HGNC Symbol;Acc:HGNC:14885]
10066	ENSG00000140497	SCAMP2	secretory carrier membrane protein 2 [Source:HGNC Symbol;Acc:HGNC:10564]
55784	ENSG00000140563	MCTP2	multiple C2 and transmembrane domain containing 2 [Source:HGNC Symbol;Acc:HGNC:25636]
2774	ENSG00000141404	GNAL	G protein subunit alpha L [Source:HGNC Symbol;Acc:HGNC:4388]
11322	ENSG00000141524	TMC6	transmembrane channel like 6 [Source:HGNC Symbol;Acc:HGNC:18021]
4782	ENSG00000141905	NFIC	nuclear factor I C [Source:HGNC Symbol;Acc:HGNC:7786]
55244	ENSG00000142494	SLC47A1	solute carrier family 47 member 1 [Source:HGNC Symbol;Acc:HGNC:25588]
29943	ENSG00000142623	PADI1	peptidyl arginine deiminase 1 [Source:HGNC Symbol;Acc:HGNC:18367]
10256	ENSG00000142675	CNKSR1	connector enhancer of kinase suppressor of Ras 1 [Source:HGNC Symbol;Acc:HGNC:19700]
126969	ENSG00000143036	SLC44A3	solute carrier family 44 member 3 [Source:HGNC Symbol;Acc:HGNC:28689]
57530	ENSG00000143375	CGN	cingulin [Source:HGNC Symbol;Acc:HGNC:17429]
8444	ENSG00000143479	DYRK3	dual specificity tyrosine phosphorylation regulated kinase 3 [Source:HGNC Symbol;Acc:HGNC:3094]
81786	ENSG00000146054	TRIM7	tripartite motif containing 7 [Source:HGNC Symbol;Acc:HGNC:16278]
27242	ENSG00000146072	TNFRSF21	TNF receptor superfamily member 21 [Source:HGNC Symbol;Acc:HGNC:13469]
2041	ENSG00000146904	EPHA1	EPH receptor A1 [Source:HGNC Symbol;Acc:HGNC:3385]
357	ENSG00000146950	SHROOM2	shroom family member 2 [Source:HGNC Symbol;Acc:HGNC:630]
94122	ENSG00000147041	SYTL5	synaptotagmin like 5 [Source:HGNC Symbol;Acc:HGNC:15589]
114569	ENSG00000147676	MAL2	mal, T cell differentiation protein 2 [Source:HGNC Symbol;Acc:HGNC:13634]
84985	ENSG00000147689	FAM83A	family with sequence similarity 83 member A [Source:HGNC Symbol;Acc:HGNC:28210]
1029	ENSG00000147889	CDKN2A	cyclin dependent kinase inhibitor 2A [Source:HGNC Symbol;Acc:HGNC:1787]
2040	ENSG00000148175	STOM	stomatin [Source:HGNC Symbol;Acc:HGNC:3383]
2934	ENSG00000148180	GSN	gelsolin [Source:HGNC Symbol;Acc:HGNC:4620]
210	ENSG00000148218	ALAD	aminolevulinate dehydratase [Source:HGNC Symbol;Acc:HGNC:395]
6935	ENSG00000148516	ZEB1	zinc finger E-box binding homeobox 1 [Source:HGNC Symbol;Acc:HGNC:11642]
5058	ENSG00000149269	PAK1	p21 (RAC1) activated kinase 1 [Source:HGNC Symbol;Acc:HGNC:8590]
91894	ENSG00000149300	C11orf52	chromosome 11 open reading frame 52 [Source:HGNC Symbol;Acc:HGNC:30531]
6768	ENSG00000149418	ST14	ST14 transmembrane serine protease matriptase [Source:HGNC Symbol;Acc:HGNC:11344]
10205	ENSG00000149573	MPZL2	myelin protein zero like 2 [Source:HGNC Symbol;Acc:HGNC:3496]
4306	ENSG00000151623	NR3C2	nuclear receptor subfamily 3 group C member 2 [Source:HGNC Symbol;Acc:HGNC:7979]
101	ENSG00000151651	ADAM8	ADAM metallopeptidase domain 8 [Source:HGNC Symbol;Acc:HGNC:215]
120224	ENSG00000151715	TMEM45B	transmembrane protein 45B [Source:HGNC Symbol;Acc:HGNC:25194]
118932	ENSG00000152766	ANKRD22	ankyrin repeat domain 22 [Source:HGNC Symbol;Acc:HGNC:28321]
153562	ENSG00000152939	MARVELD2	MARVEL domain containing 2 [Source:HGNC Symbol;Acc:HGNC:26401]
654	ENSG00000153162	BMP6	bone morphogenetic protein 6 [Source:HGNC Symbol;Acc:HGNC:1073]
3192	ENSG00000153187	HNRNPU	heterogeneous nuclear ribonucleoprotein U [Source:HGNC Symbol;Acc:HGNC:5048]
84910	ENSG00000153214	TMEM87B	transmembrane protein 87B [Source:HGNC Symbol;Acc:HGNC:25913]
266977	ENSG00000153292	ADGRF1	adhesion G protein-coupled receptor F1 [Source:HGNC Symbol;Acc:HGNC:18990]
221393	ENSG00000153294	ADGRF4	adhesion G protein-coupled receptor F4 [Source:HGNC Symbol;Acc:HGNC:19011]
79047	ENSG00000153885	KCTD15	potassium channel tetramerization domain containing 15 [Source:HGNC Symbol;Acc:HGNC:23297]
255231	ENSG00000153898	MCOLN2	mucolipin TRP cation channel 2 [Source:HGNC Symbol;Acc:HGNC:13357]
64221	ENSG00000154134	ROBO3	roundabout guidance receptor 3 [Source:HGNC Symbol;Acc:HGNC:13433]
27295	ENSG00000154553	PDLIM3	PDZ and LIM domain 3 [Source:HGNC Symbol;Acc:HGNC:20767]
150696	ENSG00000155066	PROM2	prominin 2 [Source:HGNC Symbol;Acc:HGNC:20685]
55326	ENSG00000155189	AGPAT5	1-acylglycerol-3-phosphate O-acyltransferase 5 [Source:HGNC Symbol;Acc:HGNC:20886]
65062	ENSG00000155755	TMEM237	transmembrane protein 237 [Source:HGNC Symbol;Acc:HGNC:14432]
133522	ENSG00000155846	PPARGC1B	PPARG coactivator 1 beta [Source:HGNC Symbol;Acc:HGNC:30022]
1836	ENSG00000155850	SLC26A2	solute carrier family 26 member 2 [Source:HGNC Symbol;Acc:HGNC:10994]
5097	ENSG00000156453	PCDH1	protocadherin 1 [Source:HGNC Symbol;Acc:HGNC:8655]
5603	ENSG00000156711	MAPK13	mitogen-activated protein kinase 13 [Source:HGNC Symbol;Acc:HGNC:6875]
1831	ENSG00000157514	TSC22D3	TSC22 domain family member 3 [Source:HGNC Symbol;Acc:HGNC:3051]
200634	ENSG00000157992	KRTCAP3	keratinocyte associated protein 3 [Source:HGNC Symbol;Acc:HGNC:28943]
50848	ENSG00000158769	F11R	F11 receptor [Source:HGNC Symbol;Acc:HGNC:14685]
978	ENSG00000158825	CDA	cytidine deaminase [Source:HGNC Symbol;Acc:HGNC:1712]
3898	ENSG00000159166	LAD1	ladinin 1 [Source:HGNC Symbol;Acc:HGNC:6472]
8997	ENSG00000160145	KALRN	kalirin RhoGEF kinase [Source:HGNC Symbol;Acc:HGNC:4814]
54020	ENSG00000160190	SLC37A1	solute carrier family 37 member 1 [Source:HGNC Symbol;Acc:HGNC:11024]
196264	ENSG00000160588	MPZL3	myelin protein zero like 3 [Source:HGNC Symbol;Acc:HGNC:27279]
563	ENSG00000160862	AZGP1	alpha-2-glycoprotein 1, zinc-binding [Source:HGNC Symbol;Acc:HGNC:910]
8741	ENSG00000161955	TNFSF13	TNF superfamily member 13 [Source:HGNC Symbol;Acc:HGNC:11928]
26027	ENSG00000162390	ACOT11	acyl-CoA thioesterase 11 [Source:HGNC Symbol;Acc:HGNC:18156]
9249	ENSG00000162496	DHRS3	dehydrogenase/reductase 3 [Source:HGNC Symbol;Acc:HGNC:17693]
57648	ENSG00000162522	KIAA1522	KIAA1522 [Source:HGNC Symbol;Acc:HGNC:29301]
2634	ENSG00000162645	GBP2	guanylate binding protein 2 [Source:HGNC Symbol;Acc:HGNC:4183]
79961	ENSG00000162777	DENND2D	DENN domain containing 2D [Source:HGNC Symbol;Acc:HGNC:26192]
51205	ENSG00000162836	ACP6	acid phosphatase 6, lysophosphatidic [Source:HGNC Symbol;Acc:HGNC:29609]
4487	ENSG00000163132	MSX1	msh homeobox 1 [Source:HGNC Symbol;Acc:HGNC:7391]
7039	ENSG00000163235	TGFA	transforming growth factor alpha [Source:HGNC Symbol;Acc:HGNC:11765]
55765	ENSG00000163362	INAVA	innate immunity activator [Source:HGNC Symbol;Acc:HGNC:25599]
1999	ENSG00000163435	ELF3	E74 like ETS transcription factor 3 [Source:HGNC Symbol;Acc:HGNC:3318]
1040	ENSG00000163624	CDS1	CDP-diacylglycerol synthase 1 [Source:HGNC Symbol;Acc:HGNC:1800]
201895	ENSG00000163683	SMIM14	small integral membrane protein 14 [Source:HGNC Symbol;Acc:HGNC:27321]
54502	ENSG00000163694	RBM47	RNA binding motif protein 47 [Source:HGNC Symbol;Acc:HGNC:30358]
50650	ENSG00000163947	ARHGEF3	Rho guanine nucleotide exchange factor 3 [Source:HGNC Symbol;Acc:HGNC:683]
4486	ENSG00000164078	MST1R	macrophage stimulating 1 receptor [Source:HGNC Symbol;Acc:HGNC:7381]
3248	ENSG00000164120	HPGD	15-hydroxyprostaglandin dehydrogenase [Source:HGNC Symbol;Acc:HGNC:5154]
94081	ENSG00000164466	SFXN1	sideroflexin 1 [Source:HGNC Symbol;Acc:HGNC:16085]
92421	ENSG00000164695	CHMP4C	charged multivesicular body protein 4C [Source:HGNC Symbol;Acc:HGNC:30599]
7534	ENSG00000164924	YWHAZ	tyrosine 3-monooxygenase/tryptophan 5-monooxygenase activation protein zeta [Source:HGNC Symbol;Acc:HGNC:12855]
157378	ENSG00000164983	TMEM65	transmembrane protein 65 [Source:HGNC Symbol;Acc:HGNC:25203]
6850	ENSG00000165025	SYK	spleen associated tyrosine kinase [Source:HGNC Symbol;Acc:HGNC:11491]
158158	ENSG00000165105	RASEF	RAS and EF-hand domain containing [Source:HGNC Symbol;Acc:HGNC:26464]
2203	ENSG00000165140	FBP1	fructose-bisphosphatase 1 [Source:HGNC Symbol;Acc:HGNC:3606]
283209	ENSG00000165434	PGM2L1	phosphoglucomutase 2 like 1 [Source:HGNC Symbol;Acc:HGNC:20898]
158584	ENSG00000165591	FAAH2	fatty acid amide hydrolase 2 [Source:HGNC Symbol;Acc:HGNC:26440]
11164	ENSG00000165609	NUDT5	nudix hydrolase 5 [Source:HGNC Symbol;Acc:HGNC:8052]
259217	ENSG00000165868	HSPA12A	heat shock protein family A (Hsp70) member 12A [Source:HGNC Symbol;Acc:HGNC:19022]
145567	ENSG00000165914	TTC7B	tetratricopeptide repeat domain 7B [Source:HGNC Symbol;Acc:HGNC:19858]
123036	ENSG00000165929	TC2N	tandem C2 domains, nuclear [Source:HGNC Symbol;Acc:HGNC:19859]
5654	ENSG00000166033	HTRA1	HtrA serine peptidase 1 [Source:HGNC Symbol;Acc:HGNC:9476]
121457	ENSG00000166130	IKBIP	IKBKB interacting protein [Source:HGNC Symbol;Acc:HGNC:26430]
6692	ENSG00000166145	SPINT1	serine peptidase inhibitor, Kunitz type 1 [Source:HGNC Symbol;Acc:HGNC:11246]
7275	ENSG00000166402	TUB	TUB bipartite transcription factor [Source:HGNC Symbol;Acc:HGNC:12406]
89832	ENSG00000166664	CHRFAM7A	CHRNA7 (exons 5-10) and FAM7A (exons A-E) fusion [Source:HGNC Symbol;Acc:HGNC:15781]
144100	ENSG00000166689	PLEKHA7	pleckstrin homology domain containing A7 [Source:HGNC Symbol;Acc:HGNC:27049]
399665	ENSG00000167106	FAM102A	family with sequence similarity 102 member A [Source:HGNC Symbol;Acc:HGNC:31419]
147798	ENSG00000167608	TMC4	transmembrane channel like 4 [Source:HGNC Symbol;Acc:HGNC:22998]
10653	ENSG00000167642	SPINT2	serine peptidase inhibitor, Kunitz type 2 [Source:HGNC Symbol;Acc:HGNC:11247]
956	ENSG00000168032	ENTPD3	ectonucleoside triphosphate diphosphohydrolase 3 [Source:HGNC Symbol;Acc:HGNC:3365]
11259	ENSG00000168386	FILIP1L	filamin A interacting protein 1 like [Source:HGNC Symbol;Acc:HGNC:24589]
157638	ENSG00000168672	LRATD2	LRAT domain containing 2 [Source:HGNC Symbol;Acc:HGNC:24166]
57507	ENSG00000168916	ZNF608	zinc finger protein 608 [Source:HGNC Symbol;Acc:HGNC:29238]
84168	ENSG00000169604	ANTXR1	ANTXR cell adhesion molecule 1 [Source:HGNC Symbol;Acc:HGNC:21014]
9185	ENSG00000169891	REPS2	RALBP1 associated Eps domain containing 2 [Source:HGNC Symbol;Acc:HGNC:9963]
201799	ENSG00000170006	TMEM154	transmembrane protein 154 [Source:HGNC Symbol;Acc:HGNC:26489]
55031	ENSG00000170242	USP47	ubiquitin specific peptidase 47 [Source:HGNC Symbol;Acc:HGNC:20076]
10826	ENSG00000170271	FAXDC2	fatty acid hydroxylase domain containing 2 [Source:HGNC Symbol;Acc:HGNC:1334]
195814	ENSG00000170786	SDR16C5	short chain dehydrogenase/reductase family 16C member 5 [Source:HGNC Symbol;Acc:HGNC:30311]
79145	ENSG00000170791	CHCHD7	coiled-coil-helix-coiled-coil-helix domain containing 7 [Source:HGNC Symbol;Acc:HGNC:28314]
2525	ENSG00000171124	FUT3	fucosyltransferase 3 (Lewis blood group) [Source:HGNC Symbol;Acc:HGNC:4014]
3726	ENSG00000171223	JUNB	JunB proto-oncogene, AP-1 transcription factor subunit [Source:HGNC Symbol;Acc:HGNC:6205]
8862	ENSG00000171388	APLN	apelin [Source:HGNC Symbol;Acc:HGNC:16665]
541471	ENSG00000172965	MIR4435-2HG	MIR4435-2 host gene [Source:HGNC Symbol;Acc:HGNC:35163]
727936	ENSG00000172986	GXYLT2	glucoside xylosyltransferase 2 [Source:HGNC Symbol;Acc:HGNC:33383]
22885	ENSG00000173210	ABLIM3	actin binding LIM protein family member 3 [Source:HGNC Symbol;Acc:HGNC:29132]
3728	ENSG00000173801	JUP	junction plakoglobin [Source:HGNC Symbol;Acc:HGNC:6207]
253827	ENSG00000174099	MSRB3	methionine sulfoxide reductase B3 [Source:HGNC Symbol;Acc:HGNC:27375]
1474	ENSG00000175315	CST6	cystatin E/M [Source:HGNC Symbol;Acc:HGNC:2478]
1139	ENSG00000175344	CHRNA7	cholinergic receptor nicotinic alpha 7 subunit [Source:HGNC Symbol;Acc:HGNC:1960]
126695	ENSG00000175707	KDF1	keratinocyte differentiation factor 1 [Source:HGNC Symbol;Acc:HGNC:26624]
159371	ENSG00000176273	SLC35G1	solute carrier family 35 member G1 [Source:HGNC Symbol;Acc:HGNC:26607]
161176	ENSG00000176438	SYNE3	spectrin repeat containing nuclear envelope family member 3 [Source:HGNC Symbol;Acc:HGNC:19861]
84002	ENSG00000176597	B3GNT5	UDP-GlcNAc:betaGal beta-1,3-N-acetylglucosaminyltransferase 5 [Source:HGNC Symbol;Acc:HGNC:15684]
4642	ENSG00000176658	MYO1D	myosin ID [Source:HGNC Symbol;Acc:HGNC:7598]
2524	ENSG00000176920	FUT2	fucosyltransferase 2 [Source:HGNC Symbol;Acc:HGNC:4013]
283417	ENSG00000177990	DPY19L2	dpy-19 like 2 [Source:HGNC Symbol;Acc:HGNC:19414]
55620	ENSG00000178078	STAP2	signal transducing adaptor family member 2 [Source:HGNC Symbol;Acc:HGNC:30430]
160335	ENSG00000179104	TMTC2	transmembrane O-mannosyltransferase targeting cadherins 2 [Source:HGNC Symbol;Acc:HGNC:25440]
2517	ENSG00000179163	FUCA1	alpha-L-fucosidase 1 [Source:HGNC Symbol;Acc:HGNC:4006]
128218	ENSG00000179178	TMEM125	transmembrane protein 125 [Source:HGNC Symbol;Acc:HGNC:28275]
9495	ENSG00000179841	AKAP5	A-kinase anchoring protein 5 [Source:HGNC Symbol;Acc:HGNC:375]
23042	ENSG00000179889	PDXDC1	pyridoxal dependent decarboxylase domain containing 1 [Source:HGNC Symbol;Acc:HGNC:28995]
10331	ENSG00000179913	B3GNT3	UDP-GlcNAc:betaGal beta-1,3-N-acetylglucosaminyltransferase 3 [Source:HGNC Symbol;Acc:HGNC:13528]
286077	ENSG00000180921	FAM83H	family with sequence similarity 83 member H [Source:HGNC Symbol;Acc:HGNC:24797]
9501	ENSG00000181031	RPH3AL	rabphilin 3A like (without C2 domains) [Source:HGNC Symbol;Acc:HGNC:10296]
1366	ENSG00000181885	CLDN7	claudin 7 [Source:HGNC Symbol;Acc:HGNC:2049]
161291	ENSG00000182107	TMEM30B	transmembrane protein 30B [Source:HGNC Symbol;Acc:HGNC:27254]
2049	ENSG00000182580	EPHB3	EPH receptor B3 [Source:HGNC Symbol;Acc:HGNC:3394]
79098	ENSG00000182795	C1orf116	chromosome 1 open reading frame 116 [Source:HGNC Symbol;Acc:HGNC:28667]
10052	ENSG00000182963	GJC1	gap junction protein gamma 1 [Source:HGNC Symbol;Acc:HGNC:4280]
54101	ENSG00000183421	RIPK4	receptor interacting serine/threonine kinase 4 [Source:HGNC Symbol;Acc:HGNC:496]
359845	ENSG00000183688	RFLNB	refilin B [Source:HGNC Symbol;Acc:HGNC:28705]
10186	ENSG00000183722	LHFPL6	LHFPL tetraspan subfamily member 6 [Source:HGNC Symbol;Acc:HGNC:6586]
23258	ENSG00000184014	DENND5A	DENN domain containing 5A [Source:HGNC Symbol;Acc:HGNC:19344]
152	ENSG00000184160	ADRA2C	adrenoceptor alpha 2C [Source:HGNC Symbol;Acc:HGNC:283]
220	ENSG00000184254	ALDH1A3	aldehyde dehydrogenase 1 family member A3 [Source:HGNC Symbol;Acc:HGNC:409]
4070	ENSG00000184292	TACSTD2	tumor associated calcium signal transducer 2 [Source:HGNC Symbol;Acc:HGNC:11530]
8303	ENSG00000184602	SNN	stannin [Source:HGNC Symbol;Acc:HGNC:11149]
10509	ENSG00000185033	SEMA4B	semaphorin 4B [Source:HGNC Symbol;Acc:HGNC:10730]
#N/A	ENSG00000185275	CD24P4	CD24 molecule pseudogene 4 [Source:HGNC Symbol;Acc:HGNC:1649]
4919	ENSG00000185483	ROR1	receptor tyrosine kinase like orphan receptor 1 [Source:HGNC Symbol;Acc:HGNC:10256]
84937	ENSG00000186187	ZNRF1	zinc and ring finger 1 [Source:HGNC Symbol;Acc:HGNC:18452]
56971	ENSG00000186567	CEACAM19	CEA cell adhesion molecule 19 [Source:HGNC Symbol;Acc:HGNC:31951]
28986	ENSG00000187601	MAGEH1	MAGE family member H1 [Source:HGNC Symbol;Acc:HGNC:24092]
199777	ENSG00000188171	ZNF626	zinc finger protein 626 [Source:HGNC Symbol;Acc:HGNC:30461]
140576	ENSG00000188643	S100A16	S100 calcium binding protein A16 [Source:HGNC Symbol;Acc:HGNC:20441]
29780	ENSG00000188677	PARVB	parvin beta [Source:HGNC Symbol;Acc:HGNC:14653]
1364	ENSG00000189143	CLDN4	claudin 4 [Source:HGNC Symbol;Acc:HGNC:2046]
284697	ENSG00000189195	BTBD8	BTB domain containing 8 [Source:HGNC Symbol;Acc:HGNC:21019]
4128	ENSG00000189221	MAOA	monoamine oxidase A [Source:HGNC Symbol;Acc:HGNC:6833]
57402	ENSG00000189334	S100A14	S100 calcium binding protein A14 [Source:HGNC Symbol;Acc:HGNC:18901]
55190	ENSG00000196368	NUDT11	nudix hydrolase 11 [Source:HGNC Symbol;Acc:HGNC:18011]
399687	ENSG00000196535	MYO18A	myosin XVIIIA [Source:HGNC Symbol;Acc:HGNC:31104]
309	ENSG00000197043	ANXA6	annexin A6 [Source:HGNC Symbol;Acc:HGNC:544]
5265	ENSG00000197249	SERPINA1	serpin family A member 1 [Source:HGNC Symbol;Acc:HGNC:8941]
135398	ENSG00000197261	C6orf141	chromosome 6 open reading frame 141 [Source:HGNC Symbol;Acc:HGNC:21351]
84188	ENSG00000197601	FAR1	fatty acyl-CoA reductase 1 [Source:HGNC Symbol;Acc:HGNC:26222]
1803	ENSG00000197635	DPP4	dipeptidyl peptidase 4 [Source:HGNC Symbol;Acc:HGNC:3009]
7004	ENSG00000197905	TEAD4	TEA domain transcription factor 4 [Source:HGNC Symbol;Acc:HGNC:11717]
30001	ENSG00000197930	ERO1A	endoplasmic reticulum oxidoreductase 1 alpha [Source:HGNC Symbol;Acc:HGNC:13280]
6277	ENSG00000197956	S100A6	S100 calcium binding protein A6 [Source:HGNC Symbol;Acc:HGNC:10496]
11169	ENSG00000198554	WDHD1	WD repeat and HMG-box DNA binding protein 1 [Source:HGNC Symbol;Acc:HGNC:23170]
1500	ENSG00000198561	CTNND1	catenin delta 1 [Source:HGNC Symbol;Acc:HGNC:2515]
81706	ENSG00000198729	PPP1R14C	protein phosphatase 1 regulatory inhibitor subunit 14C [Source:HGNC Symbol;Acc:HGNC:14952]
2153	ENSG00000198734	F5	coagulation factor V [Source:HGNC Symbol;Acc:HGNC:3542]
115701	ENSG00000198796	ALPK2	alpha kinase 2 [Source:HGNC Symbol;Acc:HGNC:20565]
2869	ENSG00000198873	GRK5	G protein-coupled receptor kinase 5 [Source:HGNC Symbol;Acc:HGNC:4544]
57692	ENSG00000198934	MAGEE1	MAGE family member E1 [Source:HGNC Symbol;Acc:HGNC:24934]
388743	ENSG00000203697	CAPN8	calpain 8 [Source:HGNC Symbol;Acc:HGNC:1485]
90333	ENSG00000204604	ZNF468	zinc finger protein 468 [Source:HGNC Symbol;Acc:HGNC:33105]
2550	ENSG00000204681	GABBR1	gamma-aminobutyric acid type B receptor subunit 1 [Source:HGNC Symbol;Acc:HGNC:4070]
84912	ENSG00000205060	SLC35B4	solute carrier family 35 member B4 [Source:HGNC Symbol;Acc:HGNC:20584]
286144	ENSG00000205133	TRIQK	triple QxxK/R motif containing [Source:HGNC Symbol;Acc:HGNC:27828]
10527	ENSG00000205339	IPO7	importin 7 [Source:HGNC Symbol;Acc:HGNC:9852]
54809	ENSG00000205413	SAMD9	sterile alpha motif domain containing 9 [Source:HGNC Symbol;Acc:HGNC:1348]
23243	ENSG00000206560	ANKRD28	ankyrin repeat domain 28 [Source:HGNC Symbol;Acc:HGNC:29024]
#N/A	ENSG00000213236	YWHAZP2	tyrosine 3-monooxygenase/tryptophan 5-monooxygenase activation protein zeta pseudogene 2 [Source:HGNC Symbol;Acc:HGNC:31078]
10537	ENSG00000213886	UBD	ubiquitin D [Source:HGNC Symbol;Acc:HGNC:18795]
#N/A	ENSG00000214049	UCA1	urothelial cancer associated 1 [Source:HGNC Symbol;Acc:HGNC:37126]
7106	ENSG00000214063	TSPAN4	tetraspanin 4 [Source:HGNC Symbol;Acc:HGNC:11859]
9220	ENSG00000221995	TIAF1	TGFB1-induced anti-apoptotic factor 1 [Source:HGNC Symbol;Acc:HGNC:11803]
#N/A	ENSG00000222750	RNU4-46P	RNA, U4 small nuclear 46, pseudogene [Source:HGNC Symbol;Acc:HGNC:46982]
400619	ENSG00000227036	LINC00511	long intergenic non-protein coding RNA 511 [Source:HGNC Symbol;Acc:HGNC:43564]
100499467	ENSG00000227036	LINC00511	long intergenic non-protein coding RNA 511 [Source:HGNC Symbol;Acc:HGNC:43564]
#N/A	ENSG00000227295	ELL2P1	elongation factor for RNA polymerase II 2 pseudogene 1 [Source:HGNC Symbol;Acc:HGNC:39343]
100506428	ENSG00000236830	CBR3-AS1	CBR3 antisense RNA 1 [Source:HGNC Symbol;Acc:HGNC:43664]
439949	ENSG00000237943	PRKCQ-AS1	PRKCQ antisense RNA 1 [Source:HGNC Symbol;Acc:HGNC:44689]
#N/A	ENSG00000239911	PRKAG2-AS1	PRKAG2 antisense RNA 1 [Source:HGNC Symbol;Acc:HGNC:40468]
#N/A	ENSG00000241489		novel protein
#N/A	ENSG00000247033		novel transcript, antisense to ZNRF1
407977	ENSG00000248871	TNFSF12-TNFSF13	TNFSF12-TNFSF13 readthrough [Source:HGNC Symbol;Acc:HGNC:33537]
#N/A	ENSG00000249007		novel transcript
#N/A	ENSG00000250280		novel transcript
378938	ENSG00000251562	MALAT1	metastasis associated lung adenocarcinoma transcript 1 [Source:HGNC Symbol;Acc:HGNC:29665]
149466	ENSG00000253313	C1orf210	chromosome 1 open reading frame 210 [Source:HGNC Symbol;Acc:HGNC:28755]
#N/A	ENSG00000254445	HSPB2-C11orf52	HSPB2-C11orf52 readthrough (NMD candidate) [Source:HGNC Symbol;Acc:HGNC:41996]
493861	ENSG00000255150	EID3	EP300 interacting inhibitor of differentiation 3 [Source:HGNC Symbol;Acc:HGNC:32961]
#N/A	ENSG00000256185		novel transcript
105369635	ENSG00000257084	MIR200CHG	MIR200C and MIR141 host gene [Source:HGNC Symbol;Acc:HGNC:53161]
#N/A	ENSG00000257512		anaphase promoting complex subunit 10 (ANAPC10) pseudogene
83481	ENSG00000261150	EPPK1	epiplakin 1 [Source:HGNC Symbol;Acc:HGNC:15577]
#N/A	ENSG00000262160		novel transcript, antisense to NFATC3
100820829	ENSG00000263155	MYZAP	myocardial zonula adherens protein [Source:HGNC Symbol;Acc:HGNC:43444]
10628	ENSG00000265972	TXNIP	thioredoxin interacting protein [Source:HGNC Symbol;Acc:HGNC:16952]
#N/A	ENSG00000270149		novel transcript, TSTD1 - F11R readthrough
128077	ENSG00000271601	LIX1L	limb and CNS expressed 1 like [Source:HGNC Symbol;Acc:HGNC:28715]
100133941	ENSG00000272398	CD24	CD24 molecule [Source:HGNC Symbol;Acc:HGNC:1645]
100170841	ENSG00000273604	EPOP	elongin BC and polycomb repressive complex 2 associated protein [Source:HGNC Symbol;Acc:HGNC:34493]
#N/A	ENSG00000275234		novel transcript, antisense to DENND1C
#N/A	ENSG00000280120		novel transcript
#N/A	ENSG00000280417		TEC
#N/A	ENSG00000284989		novel transcript
#N/A	ENSG00000285130		novel protein
#N/A	ENSG00000285708		novel protein

## Sheet: Supplementary Data 4
cell_line_set	dependency_data	quantile	close	ngene	c	p
total	crispr	0.25	1	100	0.483861	0
total	crispr	0.5	1	100	0.485362	0
total	crispr	0.75	1	100	0.492558	0
total	crispr	0.95	1	100	0.423617	0
total	crispr	0.25	5	100	0.485567	0
total	crispr	0.5	5	100	0.485265	0
total	crispr	0.75	5	100	0.462944	0
total	crispr	0.95	5	100	0.383565	0
total	crispr	0.25	10	100	0.448259	0
total	crispr	0.5	10	100	0.446651	0
total	crispr	0.75	10	100	0.457738	0
total	crispr	0.95	10	100	0.388973	0
total	crispr	0.25	20	100	0.499006	0
total	crispr	0.5	20	100	0.499559	0
total	crispr	0.75	20	100	0.484804	0
total	crispr	0.95	20	100	0.364372	0
total	crispr	0.25	30	100	0.499786	0
total	crispr	0.5	30	100	0.499511	0
total	crispr	0.75	30	100	0.484629	0
total	crispr	0.95	30	100	0.362529	0
total	crispr	0.25	1	500	0.556978	0
total	crispr	0.5	1	500	0.554421	0
total	crispr	0.75	1	500	0.556976	0
total	crispr	0.95	1	500	0.468819	0
total	crispr	0.25	5	500	0.54683	0
total	crispr	0.5	5	500	0.546262	0
total	crispr	0.75	5	500	0.550041	0
total	crispr	0.95	5	500	0.463949	0
total	crispr	0.25	10	500	0.534086	0
total	crispr	0.5	10	500	0.535675	0
total	crispr	0.75	10	500	0.517156	0
total	crispr	0.95	10	500	0.429345	0
total	crispr	0.25	20	500	0.548354	0
total	crispr	0.5	20	500	0.549392	0
total	crispr	0.75	20	500	0.544212	0
total	crispr	0.95	20	500	0.447016	0
total	crispr	0.25	30	500	0.548293	0
total	crispr	0.5	30	500	0.549836	0
total	crispr	0.75	30	500	0.544224	0
total	crispr	0.95	30	500	0.446304	0
total	crispr	0.25	1	1000	0.583506	0
total	crispr	0.5	1	1000	0.581954	0
total	crispr	0.75	1	1000	0.569383	0
total	crispr	0.95	1	1000	0.494905	0
total	crispr	0.25	5	1000	0.54631	0
total	crispr	0.5	5	1000	0.552068	0
total	crispr	0.75	5	1000	0.565321	0
total	crispr	0.95	5	1000	0.509112	0
total	crispr	0.25	10	1000	0.556465	0
total	crispr	0.5	10	1000	0.556878	0
total	crispr	0.75	10	1000	0.554306	0
total	crispr	0.95	10	1000	0.501059	0
total	crispr	0.25	20	1000	0.556222	0
total	crispr	0.5	20	1000	0.555781	0
total	crispr	0.75	20	1000	0.556606	0
total	crispr	0.95	20	1000	0.501117	0
total	crispr	0.25	30	1000	0.556427	0
total	crispr	0.5	30	1000	0.555658	0
total	crispr	0.75	30	1000	0.555513	0
total	crispr	0.95	30	1000	0.501022	0
wt	crispr	0.25	1	100	0.243064	4.5413e-09
wt	crispr	0.5	1	100	0.244424	3.70159e-09
wt	crispr	0.75	1	100	0.240279	6.87579e-09
wt	crispr	0.95	1	100	0.0827555	0.0488861
wt	crispr	0.25	5	100	0.292172	1.27298e-12
wt	crispr	0.5	5	100	0.291834	1.35447e-12
wt	crispr	0.75	5	100	0.284211	5.37437e-12
wt	crispr	0.95	5	100	0.0471191	0.262657
wt	crispr	0.25	10	100	0.252962	9.97351e-10
wt	crispr	0.5	10	100	0.248676	1.93824e-09
wt	crispr	0.75	10	100	0.242148	5.20801e-09
wt	crispr	0.95	10	100	0.049421	0.240026
wt	crispr	0.25	20	100	0.315482	1.44329e-14
wt	crispr	0.5	20	100	0.316902	1.06581e-14
wt	crispr	0.75	20	100	0.28635	3.66596e-12
wt	crispr	0.95	20	100	-0.025472	0.544984
wt	crispr	0.25	30	100	0.313637	2.08722e-14
wt	crispr	0.5	30	100	0.318927	7.10543e-15
wt	crispr	0.75	30	100	0.287027	3.2454e-12
wt	crispr	0.95	30	100	-0.0226853	0.58985
wt	crispr	0.25	1	500	0.296074	6.1795e-13
wt	crispr	0.5	1	500	0.296417	5.79536e-13
wt	crispr	0.75	1	500	0.279509	1.23177e-11
wt	crispr	0.95	1	500	0.0867441	0.0389358
wt	crispr	0.25	5	500	0.286175	3.7832e-12
wt	crispr	0.5	5	500	0.282776	6.93379e-12
wt	crispr	0.75	5	500	0.283857	5.72387e-12
wt	crispr	0.95	5	500	0.116605	0.00543704
wt	crispr	0.25	10	500	0.324839	2.22045e-15
wt	crispr	0.5	10	500	0.322615	3.33067e-15
wt	crispr	0.75	10	500	0.328806	8.88178e-16
wt	crispr	0.95	10	500	0.196745	2.35018e-06
wt	crispr	0.25	20	500	0.281179	9.19176e-12
wt	crispr	0.5	20	500	0.27668	2.01361e-11
wt	crispr	0.75	20	500	0.30414	1.34115e-13
wt	crispr	0.95	20	500	0.173155	3.39244e-05
wt	crispr	0.25	30	500	0.279876	1.1553e-11
wt	crispr	0.5	30	500	0.280416	1.05085e-11
wt	crispr	0.75	30	500	0.298034	4.28102e-13
wt	crispr	0.95	30	500	0.181547	1.36382e-05
wt	crispr	0.25	1	1000	0.282156	7.73737e-12
wt	crispr	0.5	1	1000	0.282737	6.9813e-12
wt	crispr	0.75	1	1000	0.272804	3.91271e-11
wt	crispr	0.95	1	1000	0.17872	1.86249e-05
wt	crispr	0.25	5	1000	0.282077	7.84617e-12
wt	crispr	0.5	5	1000	0.277396	1.77904e-11
wt	crispr	0.75	5	1000	0.276704	2.00537e-11
wt	crispr	0.95	5	1000	0.214748	2.43553e-07
wt	crispr	0.25	10	1000	0.317475	9.76996e-15
wt	crispr	0.5	10	1000	0.308377	5.88418e-14
wt	crispr	0.75	10	1000	0.314029	1.90958e-14
wt	crispr	0.95	10	1000	0.179889	1.63837e-05
wt	crispr	0.25	20	1000	0.295964	6.30829e-13
wt	crispr	0.5	20	1000	0.296615	5.58664e-13
wt	crispr	0.75	20	1000	0.326905	1.33227e-15
wt	crispr	0.95	20	1000	0.183973	1.03973e-05
wt	crispr	0.25	30	1000	0.293941	9.18376e-13
wt	crispr	0.5	30	1000	0.300312	2.78444e-13
wt	crispr	0.75	30	1000	0.327746	1.11022e-15
wt	crispr	0.95	30	1000	0.185106	9.14871e-06
total	rnai	0.25	1	100	0.432026	0
total	rnai	0.5	1	100	0.432125	0
total	rnai	0.75	1	100	0.432022	0
total	rnai	0.95	1	100	0.359287	0
total	rnai	0.25	5	100	0.452027	0
total	rnai	0.5	5	100	0.451482	0
total	rnai	0.75	5	100	0.424934	0
total	rnai	0.95	5	100	0.329118	0
total	rnai	0.25	10	100	0.455703	0
total	rnai	0.5	10	100	0.458166	0
total	rnai	0.75	10	100	0.438082	0
total	rnai	0.95	10	100	0.332522	0
total	rnai	0.25	20	100	0.466807	0
total	rnai	0.5	20	100	0.466788	0
total	rnai	0.75	20	100	0.469124	0
total	rnai	0.95	20	100	0.324085	4.44089e-16
total	rnai	0.25	30	100	0.466752	0
total	rnai	0.5	30	100	0.466025	0
total	rnai	0.75	30	100	0.469717	0
total	rnai	0.95	30	100	0.324923	4.44089e-16
total	rnai	0.25	1	500	0.491806	0
total	rnai	0.5	1	500	0.490513	0
total	rnai	0.75	1	500	0.485965	0
total	rnai	0.95	1	500	0.433559	0
total	rnai	0.25	5	500	0.492555	0
total	rnai	0.5	5	500	0.495409	0
total	rnai	0.75	5	500	0.497998	0
total	rnai	0.95	5	500	0.444415	0
total	rnai	0.25	10	500	0.491908	0
total	rnai	0.5	10	500	0.490302	0
total	rnai	0.75	10	500	0.490994	0
total	rnai	0.95	10	500	0.448416	0
total	rnai	0.25	20	500	0.509729	0
total	rnai	0.5	20	500	0.510873	0
total	rnai	0.75	20	500	0.514234	0
total	rnai	0.95	20	500	0.436797	0
total	rnai	0.25	30	500	0.511128	0
total	rnai	0.5	30	500	0.512223	0
total	rnai	0.75	30	500	0.514178	0
total	rnai	0.95	30	500	0.434108	0
total	rnai	0.25	1	1000	0.507823	0
total	rnai	0.5	1	1000	0.506558	0
total	rnai	0.75	1	1000	0.544981	0
total	rnai	0.95	1	1000	0.444074	0
total	rnai	0.25	5	1000	0.512961	0
total	rnai	0.5	5	1000	0.511471	0
total	rnai	0.75	5	1000	0.512724	0
total	rnai	0.95	5	1000	0.461336	0
total	rnai	0.25	10	1000	0.515632	0
total	rnai	0.5	10	1000	0.51778	0
total	rnai	0.75	10	1000	0.515244	0
total	rnai	0.95	10	1000	0.460655	0
total	rnai	0.25	20	1000	0.504715	0
total	rnai	0.5	20	1000	0.508704	0
total	rnai	0.75	20	1000	0.517305	0
total	rnai	0.95	20	1000	0.460221	0
total	rnai	0.25	30	1000	0.504836	0
total	rnai	0.5	30	1000	0.508516	0
total	rnai	0.75	30	1000	0.516874	0
total	rnai	0.95	30	1000	0.459863	0
wt	rnai	0.25	1	100	0.163347	0.000294798
wt	rnai	0.5	1	100	0.163984	0.000278907
wt	rnai	0.75	1	100	0.180244	6.32792e-05
wt	rnai	0.95	1	100	0.205661	4.74193e-06
wt	rnai	0.25	5	100	0.38322	0
wt	rnai	0.5	5	100	0.385258	0
wt	rnai	0.75	5	100	0.374376	0
wt	rnai	0.95	5	100	0.178996	7.12526e-05
wt	rnai	0.25	10	100	0.391074	0
wt	rnai	0.5	10	100	0.392601	0
wt	rnai	0.75	10	100	0.412701	0
wt	rnai	0.95	10	100	0.216753	1.37524e-06
wt	rnai	0.25	20	100	0.380234	0
wt	rnai	0.5	20	100	0.379373	0
wt	rnai	0.75	20	100	0.377545	0
wt	rnai	0.95	20	100	0.2598	5.92822e-09
wt	rnai	0.25	30	100	0.380903	0
wt	rnai	0.5	30	100	0.379074	0
wt	rnai	0.75	30	100	0.380142	0
wt	rnai	0.95	30	100	0.25857	7.02832e-09
wt	rnai	0.25	1	500	0.394004	0
wt	rnai	0.5	1	500	0.39375	0
wt	rnai	0.75	1	500	0.392611	0
wt	rnai	0.95	1	500	0.214482	1.78157e-06
wt	rnai	0.25	5	500	0.411107	0
wt	rnai	0.5	5	500	0.411631	0
wt	rnai	0.75	5	500	0.432273	0
wt	rnai	0.95	5	500	0.229167	3.17955e-07
wt	rnai	0.25	10	500	0.393983	0
wt	rnai	0.5	10	500	0.386014	0
wt	rnai	0.75	10	500	0.386034	0
wt	rnai	0.95	10	500	0.232812	2.03542e-07
wt	rnai	0.25	20	500	0.380744	0
wt	rnai	0.5	20	500	0.377726	0
wt	rnai	0.75	20	500	0.37689	0
wt	rnai	0.95	20	500	0.221917	7.55532e-07
wt	rnai	0.25	30	500	0.380202	0
wt	rnai	0.5	30	500	0.3784	0
wt	rnai	0.75	30	500	0.377605	0
wt	rnai	0.95	30	500	0.2277	3.79712e-07
wt	rnai	0.25	1	1000	0.388331	0
wt	rnai	0.5	1	1000	0.388759	0
wt	rnai	0.75	1	1000	0.404143	0
wt	rnai	0.95	1	1000	0.230973	2.55133e-07
wt	rnai	0.25	5	1000	0.410363	0
wt	rnai	0.5	5	1000	0.409336	0
wt	rnai	0.75	5	1000	0.403889	0
wt	rnai	0.95	5	1000	0.205442	4.85596e-06
wt	rnai	0.25	10	1000	0.366498	0
wt	rnai	0.5	10	1000	0.364519	0
wt	rnai	0.75	10	1000	0.386187	0
wt	rnai	0.95	10	1000	0.202738	6.49942e-06
wt	rnai	0.25	20	1000	0.359711	2.22045e-16
wt	rnai	0.5	20	1000	0.360203	2.22045e-16
wt	rnai	0.75	20	1000	0.371091	0
wt	rnai	0.95	20	1000	0.205218	4.97577e-06
wt	rnai	0.25	30	1000	0.360928	2.22045e-16
wt	rnai	0.5	30	1000	0.35881	4.44089e-16
wt	rnai	0.75	30	1000	0.369455	0
wt	rnai	0.95	30	1000	0.203111	6.24501e-06

## Sheet: Supplementary Data 5
ensembl_gene_id	entrezgene_id	external_gene_name	description	negative	positive	n
ENSG00000001036	2519	FUCA2	alpha-L-fucosidase 2 [Source:HGNC Symbol;Acc:HGNC:4008]	-489	0	489
ENSG00000001626	1080	CFTR	CF transmembrane conductance regulator [Source:HGNC Symbol;Acc:HGNC:1884]	-3312	0	3312
ENSG00000002330	572	BAD	BCL2 associated agonist of cell death [Source:HGNC Symbol;Acc:HGNC:936]	0	1	1
ENSG00000002549	51056	LAP3	leucine aminopeptidase 3 [Source:HGNC Symbol;Acc:HGNC:18449]	-8	0	8
ENSG00000003056	4074	M6PR	mannose-6-phosphate receptor, cation dependent [Source:HGNC Symbol;Acc:HGNC:6752]	-131	0	131
ENSG00000003402	8837	CFLAR	CASP8 and FADD like apoptosis regulator [Source:HGNC Symbol;Acc:HGNC:1876]	0	170	170
ENSG00000004059	381	ARF5	ADP ribosylation factor 5 [Source:HGNC Symbol;Acc:HGNC:658]	0	3	3
ENSG00000004478	2288	FKBP4	FKBP prolyl isomerase 4 [Source:HGNC Symbol;Acc:HGNC:3720]	-210	2	212
ENSG00000004487	23028	KDM1A	lysine demethylase 1A [Source:HGNC Symbol;Acc:HGNC:29079]	-38	81	119
ENSG00000004779	4706	NDUFAB1	NADH:ubiquinone oxidoreductase subunit AB1 [Source:HGNC Symbol;Acc:HGNC:7694]	0	4	4
ENSG00000004897	996	CDC27	cell division cycle 27 [Source:HGNC Symbol;Acc:HGNC:1728]	0	6	6
ENSG00000004975	1856	DVL2	dishevelled segment polarity protein 2 [Source:HGNC Symbol;Acc:HGNC:3086]	0	1	1
ENSG00000005007	5976	UPF1	UPF1 RNA helicase and ATPase [Source:HGNC Symbol;Acc:HGNC:9962]	0	2	2
ENSG00000005022	292	SLC25A5	solute carrier family 25 member 5 [Source:HGNC Symbol;Acc:HGNC:10991]	-92	0	92
ENSG00000005075	5439	POLR2J	RNA polymerase II subunit J [Source:HGNC Symbol;Acc:HGNC:9197]	-2485	1	2486
ENSG00000005243	51226	COPZ2	COPI coat complex subunit zeta 2 [Source:HGNC Symbol;Acc:HGNC:19356]	0	4	4
ENSG00000005249	5577	PRKAR2B	protein kinase cAMP-dependent type II regulatory subunit beta [Source:HGNC Symbol;Acc:HGNC:9392]	-1	0	1
ENSG00000005339	1387	CREBBP	CREB binding protein [Source:HGNC Symbol;Acc:HGNC:2348]	0	541	541
ENSG00000005381	4353	MPO	myeloperoxidase [Source:HGNC Symbol;Acc:HGNC:7218]	0	22	22
ENSG00000005812	26224	FBXL3	F-box and leucine rich repeat protein 3 [Source:HGNC Symbol;Acc:HGNC:13599]	-85	262	347
ENSG00000005884	3675	ITGA3	integrin subunit alpha 3 [Source:HGNC Symbol;Acc:HGNC:6139]	0	204	204
ENSG00000005893	3920	LAMP2	lysosomal associated membrane protein 2 [Source:HGNC Symbol;Acc:HGNC:6501]	-167	36	203
ENSG00000005961	3674	ITGA2B	integrin subunit alpha 2b [Source:HGNC Symbol;Acc:HGNC:6138]	0	9	9
ENSG00000005981	51666	ASB4	ankyrin repeat and SOCS box containing 4 [Source:HGNC Symbol;Acc:HGNC:16009]	-33	6	39
ENSG00000006118	54972	TMEM132A	transmembrane protein 132A [Source:HGNC Symbol;Acc:HGNC:31092]	0	1	1
ENSG00000006125	163	AP2B1	adaptor related protein complex 2 subunit beta 1 [Source:HGNC Symbol;Acc:HGNC:563]	-105	62	167
ENSG00000006210	6376	CX3CL1	C-X3-C motif chemokine ligand 1 [Source:HGNC Symbol;Acc:HGNC:10647]	0	21	21
ENSG00000006327	51330	TNFRSF12A	TNF receptor superfamily member 12A [Source:HGNC Symbol;Acc:HGNC:18152]	0	21	21
ENSG00000006712	54623	PAF1	PAF1 homolog, Paf1/RNA polymerase II complex component [Source:HGNC Symbol;Acc:HGNC:25459]	0	2	2
ENSG00000007168	5048	PAFAH1B1	platelet activating factor acetylhydrolase 1b regulatory subunit 1 [Source:HGNC Symbol;Acc:HGNC:8574]	-7	87	94
ENSG00000007264	4145	MATK	megakaryocyte-associated tyrosine kinase [Source:HGNC Symbol;Acc:HGNC:6906]	-16	0	16
ENSG00000007944	29116	MYLIP	myosin regulatory light chain interacting protein [Source:HGNC Symbol;Acc:HGNC:21155]	-17	1	18
ENSG00000008018	5689	PSMB1	proteasome 20S subunit beta 1 [Source:HGNC Symbol;Acc:HGNC:9537]	-157	0	157
ENSG00000008394	4257	MGST1	microsomal glutathione S-transferase 1 [Source:HGNC Symbol;Acc:HGNC:7061]	0	3	3
ENSG00000008516	64386	MMP25	matrix metallopeptidase 25 [Source:HGNC Symbol;Acc:HGNC:14246]	-129	0	129
ENSG00000008988	6224	RPS20	ribosomal protein S20 [Source:HGNC Symbol;Acc:HGNC:10405]	-50	35	85
ENSG00000009335	9690	UBE3C	ubiquitin protein ligase E3C [Source:HGNC Symbol;Acc:HGNC:16803]	-2	0	2
ENSG00000010278	928	CD9	CD9 molecule [Source:HGNC Symbol;Acc:HGNC:1709]	-72	0	72
ENSG00000010292	9918	NCAPD2	non-SMC condensin I complex subunit D2 [Source:HGNC Symbol;Acc:HGNC:24305]	0	2	2
ENSG00000010610	920	CD4	CD4 molecule [Source:HGNC Symbol;Acc:HGNC:1678]	0	97	97
ENSG00000010810	2534	FYN	FYN proto-oncogene, Src family tyrosine kinase [Source:HGNC Symbol;Acc:HGNC:4037]	-5	1531	1536
ENSG00000011021	1185	CLCN6	chloride voltage-gated channel 6 [Source:HGNC Symbol;Acc:HGNC:2024]	0	8	8
ENSG00000011260	51096	UTP18	UTP18 small subunit processome component [Source:HGNC Symbol;Acc:HGNC:24274]	0	2	2
ENSG00000011405	5286	PIK3C2A	phosphatidylinositol-4-phosphate 3-kinase catalytic subunit type 2 alpha [Source:HGNC Symbol;Acc:HGNC:8971]	-58	4	62
ENSG00000012048	672	BRCA1	BRCA1 DNA repair associated [Source:HGNC Symbol;Acc:HGNC:1100]	0	2	2
ENSG00000012061	2067	ERCC1	ERCC excision repair 1, endonuclease non-catalytic subunit [Source:HGNC Symbol;Acc:HGNC:3433]	0	1622	1622
ENSG00000012223	4057	LTF	lactotransferrin [Source:HGNC Symbol;Acc:HGNC:6720]	-119	0	119
ENSG00000013275	5704	PSMC4	proteasome 26S subunit, ATPase 4 [Source:HGNC Symbol;Acc:HGNC:9551]	-6	0	6
ENSG00000013561	9604	RNF14	ring finger protein 14 [Source:HGNC Symbol;Acc:HGNC:10058]	-1	0	1
ENSG00000013583	50865	HEBP1	heme binding protein 1 [Source:HGNC Symbol;Acc:HGNC:17176]	-8	33	41
ENSG00000013619	10046	MAMLD1	mastermind like domain containing 1 [Source:HGNC Symbol;Acc:HGNC:2568]	-23	0	23
ENSG00000014123	23376	UFL1	UFM1 specific ligase 1 [Source:HGNC Symbol;Acc:HGNC:23039]	-21	0	21
ENSG00000014138	23649	POLA2	DNA polymerase alpha 2, accessory subunit [Source:HGNC Symbol;Acc:HGNC:30073]	0	12	12
ENSG00000016402	53832	IL20RA	interleukin 20 receptor subunit alpha [Source:HGNC Symbol;Acc:HGNC:6003]	-21	0	21
ENSG00000017427	3479	IGF1	insulin like growth factor 1 [Source:HGNC Symbol;Acc:HGNC:5464]	-403	0	403
ENSG00000019991	3082	HGF	hepatocyte growth factor [Source:HGNC Symbol;Acc:HGNC:4893]	-38	36	74
ENSG00000020426	4331	MNAT1	MNAT1 component of CDK activating kinase [Source:HGNC Symbol;Acc:HGNC:7181]	0	13	13
ENSG00000020633	864	RUNX3	RUNX family transcription factor 3 [Source:HGNC Symbol;Acc:HGNC:10473]	0	12	12
ENSG00000020922	4361	MRE11	MRE11 homolog, double strand break repair nuclease [Source:HGNC Symbol;Acc:HGNC:7230]	0	1	1
ENSG00000021776	9716	AQR	aquarius intron-binding spliceosomal factor [Source:HGNC Symbol;Acc:HGNC:29513]	0	2	2
ENSG00000023445	330	BIRC3	baculoviral IAP repeat containing 3 [Source:HGNC Symbol;Acc:HGNC:591]	0	63	63
ENSG00000024048	23304	UBR2	ubiquitin protein ligase E3 component n-recognin 2 [Source:HGNC Symbol;Acc:HGNC:21289]	-252	0	252
ENSG00000026025	7431	VIM	vimentin [Source:HGNC Symbol;Acc:HGNC:12692]	0	171	171
ENSG00000026103	355	FAS	Fas cell surface death receptor [Source:HGNC Symbol;Acc:HGNC:11920]	0	165	165
ENSG00000026508	960	CD44	CD44 molecule (Indian blood group) [Source:HGNC Symbol;Acc:HGNC:1681]	-77	1	78
ENSG00000027075	5583	PRKCH	protein kinase C eta [Source:HGNC Symbol;Acc:HGNC:9403]	0	39	39
ENSG00000028137	7133	TNFRSF1B	TNF receptor superfamily member 1B [Source:HGNC Symbol;Acc:HGNC:11917]	-132	2	134
ENSG00000028528	6642	SNX1	sorting nexin 1 [Source:HGNC Symbol;Acc:HGNC:11172]	0	4	4
ENSG00000030066	23279	NUP160	nucleoporin 160 [Source:HGNC Symbol;Acc:HGNC:18017]	-17	0	17
ENSG00000030582	2896	GRN	granulin precursor [Source:HGNC Symbol;Acc:HGNC:4601]	0	104	104
ENSG00000031691	55166	CENPQ	centromere protein Q [Source:HGNC Symbol;Acc:HGNC:21347]	-7	52	59
ENSG00000033178	55236	UBA6	ubiquitin like modifier activating enzyme 6 [Source:HGNC Symbol;Acc:HGNC:25581]	-1	28	29
ENSG00000033327	9846	GAB2	GRB2 associated binding protein 2 [Source:HGNC Symbol;Acc:HGNC:14458]	-1	0	1
ENSG00000034677	25897	RNF19A	ring finger protein 19A, RBR E3 ubiquitin protein ligase [Source:HGNC Symbol;Acc:HGNC:13432]	-126	0	126
ENSG00000035403	7414	VCL	vinculin [Source:HGNC Symbol;Acc:HGNC:12665]	-22	71	93
ENSG00000035862	7077	TIMP2	TIMP metallopeptidase inhibitor 2 [Source:HGNC Symbol;Acc:HGNC:11821]	0	54	54
ENSG00000035928	5981	RFC1	replication factor C subunit 1 [Source:HGNC Symbol;Acc:HGNC:9969]	0	2	2
ENSG00000036257	8452	CUL3	cullin 3 [Source:HGNC Symbol;Acc:HGNC:2553]	-249	2627	2876
ENSG00000037241	51121	RPL26L1	ribosomal protein L26 like 1 [Source:HGNC Symbol;Acc:HGNC:17050]	-6	393	399
ENSG00000037280	2324	FLT4	fms related receptor tyrosine kinase 4 [Source:HGNC Symbol;Acc:HGNC:3767]	0	458	458
ENSG00000037474	54888	NSUN2	NOP2/Sun RNA methyltransferase 2 [Source:HGNC Symbol;Acc:HGNC:25994]	-31	0	31
ENSG00000038002	175	AGA	aspartylglucosaminidase [Source:HGNC Symbol;Acc:HGNC:318]	-14	0	14
ENSG00000038382	7204	TRIO	trio Rho guanine nucleotide exchange factor [Source:HGNC Symbol;Acc:HGNC:12303]	-11	54	65
ENSG00000039068	999	CDH1	cadherin 1 [Source:HGNC Symbol;Acc:HGNC:1748]	-194	0	194
ENSG00000039123	23517	MTREX	Mtr4 exosome RNA helicase [Source:HGNC Symbol;Acc:HGNC:18734]	-19	0	19
ENSG00000040275	54908	SPDL1	spindle apparatus coiled-coil protein 1 [Source:HGNC Symbol;Acc:HGNC:26010]	-2	0	2
ENSG00000041357	5685	PSMA4	proteasome 20S subunit alpha 4 [Source:HGNC Symbol;Acc:HGNC:9533]	-2	4	6
ENSG00000041982	3371	TNC	tenascin C [Source:HGNC Symbol;Acc:HGNC:5318]	-24	0	24
ENSG00000042753	1175	AP2S1	adaptor related protein complex 2 subunit sigma 1 [Source:HGNC Symbol;Acc:HGNC:565]	-40	0	40
ENSG00000044574	3309	HSPA5	heat shock protein family A (Hsp70) member 5 [Source:HGNC Symbol;Acc:HGNC:5238]	0	1453	1453
ENSG00000047315	5431	POLR2B	RNA polymerase II subunit B [Source:HGNC Symbol;Acc:HGNC:9188]	-229	0	229
ENSG00000047410	7175	TPR	translocated promoter region, nuclear basket protein [Source:HGNC Symbol;Acc:HGNC:12017]	0	3	3
ENSG00000047457	1356	CP	ceruloplasmin [Source:HGNC Symbol;Acc:HGNC:2295]	0	415	415
ENSG00000048544	55173	MRPS10	mitochondrial ribosomal protein S10 [Source:HGNC Symbol;Acc:HGNC:14502]	-14	0	14
ENSG00000049245	9341	VAMP3	vesicle associated membrane protein 3 [Source:HGNC Symbol;Acc:HGNC:12644]	0	2	2
ENSG00000049323	4052	LTBP1	latent transforming growth factor beta binding protein 1 [Source:HGNC Symbol;Acc:HGNC:6714]	-3	0	3
ENSG00000049449	5954	RCN1	reticulocalbin 1 [Source:HGNC Symbol;Acc:HGNC:9934]	0	38	38
ENSG00000049541	5982	RFC2	replication factor C subunit 2 [Source:HGNC Symbol;Acc:HGNC:9970]	0	168	168
ENSG00000049759	23327	NEDD4L	NEDD4 like E3 ubiquitin protein ligase [Source:HGNC Symbol;Acc:HGNC:7728]	0	2	2
ENSG00000049768	50943	FOXP3	forkhead box P3 [Source:HGNC Symbol;Acc:HGNC:6106]	-2	150	152
ENSG00000049860	3074	HEXB	hexosaminidase subunit beta [Source:HGNC Symbol;Acc:HGNC:4879]	-44	0	44
ENSG00000050628	5733	PTGER3	prostaglandin E receptor 3 [Source:HGNC Symbol;Acc:HGNC:9595]	-11	0	11
ENSG00000050748	5601	MAPK9	mitogen-activated protein kinase 9 [Source:HGNC Symbol;Acc:HGNC:6886]	0	3	3
ENSG00000050820	9564	BCAR1	BCAR1 scaffold protein, Cas family member [Source:HGNC Symbol;Acc:HGNC:971]	0	1	1
ENSG00000051382	5291	PIK3CB	phosphatidylinositol-4,5-bisphosphate 3-kinase catalytic subunit beta [Source:HGNC Symbol;Acc:HGNC:8976]	0	160	160
ENSG00000051523	1535	CYBA	cytochrome b-245 alpha chain [Source:HGNC Symbol;Acc:HGNC:2577]	-2	14	16
ENSG00000051620	23593	HEBP2	heme binding protein 2 [Source:HGNC Symbol;Acc:HGNC:15716]	-6	0	6
ENSG00000053372	51154	MRTO4	MRT4 homolog, ribosome maturation factor [Source:HGNC Symbol;Acc:HGNC:18477]	0	5	5
ENSG00000053747	3909	LAMA3	laminin subunit alpha 3 [Source:HGNC Symbol;Acc:HGNC:6483]	-17	0	17
ENSG00000053900	29945	ANAPC4	anaphase promoting complex subunit 4 [Source:HGNC Symbol;Acc:HGNC:19990]	-65	23	88
ENSG00000054116	27095	TRAPPC3	trafficking protein particle complex 3 [Source:HGNC Symbol;Acc:HGNC:19942]	0	51	51
ENSG00000054118	9967	THRAP3	thyroid hormone receptor associated protein 3 [Source:HGNC Symbol;Acc:HGNC:22964]	0	32	32
ENSG00000055044	51602	NOP58	NOP58 ribonucleoprotein [Source:HGNC Symbol;Acc:HGNC:29926]	-7	0	7
ENSG00000055130	8454	CUL1	cullin 1 [Source:HGNC Symbol;Acc:HGNC:2551]	0	24	24
ENSG00000055208	23118	TAB2	TGF-beta activated kinase 1 (MAP3K7) binding protein 2 [Source:HGNC Symbol;Acc:HGNC:17075]	0	1	1
ENSG00000057149	6317	SERPINB3	serpin family B member 3 [Source:HGNC Symbol;Acc:HGNC:10569]	-11	0	11
ENSG00000057608	2665	GDI2	GDP dissociation inhibitor 2 [Source:HGNC Symbol;Acc:HGNC:4227]	-3	0	3
ENSG00000057657	639	PRDM1	PR/SET domain 1 [Source:HGNC Symbol;Acc:HGNC:9346]	-19	1	20
ENSG00000058063	23200	ATP11B	ATPase phospholipid transporting 11B (putative) [Source:HGNC Symbol;Acc:HGNC:13553]	-1	0	1
ENSG00000058085	3918	LAMC2	laminin subunit gamma 2 [Source:HGNC Symbol;Acc:HGNC:6493]	-3	0	3
ENSG00000058262	29927	SEC61A1	SEC61 translocon subunit alpha 1 [Source:HGNC Symbol;Acc:HGNC:18276]	0	633	633
ENSG00000059145	64718	UNKL	unk like zinc finger [Source:HGNC Symbol;Acc:HGNC:14184]	0	299	299
ENSG00000060339	55749	CCAR1	cell division cycle and apoptosis regulator 1 [Source:HGNC Symbol;Acc:HGNC:24236]	0	1	1
ENSG00000060688	9410	SNRNP40	small nuclear ribonucleoprotein U5 subunit 40 [Source:HGNC Symbol;Acc:HGNC:30857]	-3	0	3
ENSG00000061938	10188	TNK2	tyrosine kinase non receptor 2 [Source:HGNC Symbol;Acc:HGNC:19297]	-37	0	37
ENSG00000062485	1431	CS	citrate synthase [Source:HGNC Symbol;Acc:HGNC:2422]	-1	0	1
ENSG00000062650	23063	WAPL	WAPL cohesin release factor [Source:HGNC Symbol;Acc:HGNC:23293]	-43	0	43
ENSG00000062822	5424	POLD1	DNA polymerase delta 1, catalytic subunit [Source:HGNC Symbol;Acc:HGNC:9175]	0	1	1
ENSG00000063177	6141	RPL18	ribosomal protein L18 [Source:HGNC Symbol;Acc:HGNC:10310]	-1	0	1
ENSG00000063244	11338	U2AF2	U2 small nuclear RNA auxiliary factor 2 [Source:HGNC Symbol;Acc:HGNC:23156]	0	74	74
ENSG00000063245	29924	EPN1	epsin 1 [Source:HGNC Symbol;Acc:HGNC:21604]	0	311	311
ENSG00000063660	2817	GPC1	glypican 1 [Source:HGNC Symbol;Acc:HGNC:4449]	-7	52	59
ENSG00000063978	6047	RNF4	ring finger protein 4 [Source:HGNC Symbol;Acc:HGNC:10067]	0	3	3
ENSG00000064012	841	CASP8	caspase 8 [Source:HGNC Symbol;Acc:HGNC:1509]	-3	0	3
ENSG00000064300	4804	NGFR	nerve growth factor receptor [Source:HGNC Symbol;Acc:HGNC:7809]	0	161	161
ENSG00000064547	9170	LPAR2	lysophosphatidic acid receptor 2 [Source:HGNC Symbol;Acc:HGNC:3168]	-3	14	17
ENSG00000064601	5476	CTSA	cathepsin A [Source:HGNC Symbol;Acc:HGNC:9251]	-104	0	104
ENSG00000064666	1265	CNN2	calponin 2 [Source:HGNC Symbol;Acc:HGNC:2156]	-2	0	2
ENSG00000064726	53339	BTBD1	BTB domain containing 1 [Source:HGNC Symbol;Acc:HGNC:1120]	-18	25	43
ENSG00000065135	2773	GNAI3	G protein subunit alpha i3 [Source:HGNC Symbol;Acc:HGNC:4387]	0	550	550
ENSG00000065361	2065	ERBB3	erb-b2 receptor tyrosine kinase 3 [Source:HGNC Symbol;Acc:HGNC:3431]	-8	0	8
ENSG00000065609	9892	SNAP91	synaptosome associated protein 91 [Source:HGNC Symbol;Acc:HGNC:14986]	-6	0	6
ENSG00000065665	55176	SEC61A2	SEC61 translocon subunit alpha 2 [Source:HGNC Symbol;Acc:HGNC:17702]	0	84	84
ENSG00000065675	5588	PRKCQ	protein kinase C theta [Source:HGNC Symbol;Acc:HGNC:9410]	0	9	9
ENSG00000065802	51665	ASB1	ankyrin repeat and SOCS box containing 1 [Source:HGNC Symbol;Acc:HGNC:16011]	0	924	924
ENSG00000065978	4904	YBX1	Y-box binding protein 1 [Source:HGNC Symbol;Acc:HGNC:8014]	-7	6	13
ENSG00000066027	5525	PPP2R5A	protein phosphatase 2 regulatory subunit B'alpha [Source:HGNC Symbol;Acc:HGNC:9309]	-21	3	24
ENSG00000066044	1994	ELAVL1	ELAV like RNA binding protein 1 [Source:HGNC Symbol;Acc:HGNC:3312]	-4	4	8
ENSG00000066279	259266	ASPM	assembly factor for spindle microtubules [Source:HGNC Symbol;Acc:HGNC:19048]	0	58	58
ENSG00000066336	6688	SPI1	Spi-1 proto-oncogene [Source:HGNC Symbol;Acc:HGNC:11241]	0	147	147
ENSG00000066468	2263	FGFR2	fibroblast growth factor receptor 2 [Source:HGNC Symbol;Acc:HGNC:3689]	-142	2	144
ENSG00000066735	26153	KIF26A	kinesin family member 26A [Source:HGNC Symbol;Acc:HGNC:20226]	0	1	1
ENSG00000067057	5214	PFKP	phosphofructokinase, platelet [Source:HGNC Symbol;Acc:HGNC:8878]	0	60	60
ENSG00000067167	23471	TRAM1	translocation associated membrane protein 1 [Source:HGNC Symbol;Acc:HGNC:20568]	-3	0	3
ENSG00000067182	7132	TNFRSF1A	TNF receptor superfamily member 1A [Source:HGNC Symbol;Acc:HGNC:11916]	-72	0	72
ENSG00000067225	5315	PKM	pyruvate kinase M1/2 [Source:HGNC Symbol;Acc:HGNC:9021]	0	445	445
ENSG00000067369	7158	TP53BP1	tumor protein p53 binding protein 1 [Source:HGNC Symbol;Acc:HGNC:11999]	0	213	213
ENSG00000067560	387	RHOA	ras homolog family member A [Source:HGNC Symbol;Acc:HGNC:667]	-17	1317	1334
ENSG00000067606	5590	PRKCZ	protein kinase C zeta [Source:HGNC Symbol;Acc:HGNC:9412]	-17	0	17
ENSG00000067829	3421	IDH3G	isocitrate dehydrogenase (NAD(+)) 3 non-catalytic subunit gamma [Source:HGNC Symbol;Acc:HGNC:5386]	-31	0	31
ENSG00000067900	6093	ROCK1	Rho associated coiled-coil containing protein kinase 1 [Source:HGNC Symbol;Acc:HGNC:10251]	0	13	13
ENSG00000067955	865	CBFB	core-binding factor subunit beta [Source:HGNC Symbol;Acc:HGNC:1539]	0	3	3
ENSG00000068024	9759	HDAC4	histone deacetylase 4 [Source:HGNC Symbol;Acc:HGNC:14063]	0	20	20
ENSG00000068078	2261	FGFR3	fibroblast growth factor receptor 3 [Source:HGNC Symbol;Acc:HGNC:3690]	-34	0	34
ENSG00000068650	23250	ATP11A	ATPase phospholipid transporting 11A [Source:HGNC Symbol;Acc:HGNC:13552]	0	2	2
ENSG00000068654	25885	POLR1A	RNA polymerase I subunit A [Source:HGNC Symbol;Acc:HGNC:17264]	0	23	23
ENSG00000068878	23198	PSME4	proteasome activator subunit 4 [Source:HGNC Symbol;Acc:HGNC:20635]	-1111	0	1111
ENSG00000068971	5526	PPP2R5B	protein phosphatase 2 regulatory subunit B'beta [Source:HGNC Symbol;Acc:HGNC:9310]	-487	107	594
ENSG00000069329	55737	VPS35	VPS35 retromer complex component [Source:HGNC Symbol;Acc:HGNC:13487]	-8	8	16
ENSG00000069345	10294	DNAJA2	DnaJ heat shock protein family (Hsp40) member A2 [Source:HGNC Symbol;Acc:HGNC:14884]	-3	16	19
ENSG00000069482	51083	GAL	galanin and GMAP prepropeptide [Source:HGNC Symbol;Acc:HGNC:4114]	-492	3	495
ENSG00000069869	4734	NEDD4	NEDD4 E3 ubiquitin protein ligase [Source:HGNC Symbol;Acc:HGNC:7727]	0	2	2
ENSG00000069966	10681	GNB5	G protein subunit beta 5 [Source:HGNC Symbol;Acc:HGNC:4401]	0	3453	3453
ENSG00000070018	4040	LRP6	LDL receptor related protein 6 [Source:HGNC Symbol;Acc:HGNC:6698]	-24	0	24
ENSG00000070087	5217	PFN2	profilin 2 [Source:HGNC Symbol;Acc:HGNC:8882]	0	51	51
ENSG00000070371	8218	CLTCL1	clathrin heavy chain like 1 [Source:HGNC Symbol;Acc:HGNC:2093]	0	492	492
ENSG00000070423	55658	RNF126	ring finger protein 126 [Source:HGNC Symbol;Acc:HGNC:21151]	-53	0	53
ENSG00000070756	26986	PABPC1	poly(A) binding protein cytoplasmic 1 [Source:HGNC Symbol;Acc:HGNC:8554]	-8	1	9
ENSG00000070808	815	CAMK2A	calcium/calmodulin dependent protein kinase II alpha [Source:HGNC Symbol;Acc:HGNC:1460]	0	6	6
ENSG00000070831	998	CDC42	cell division cycle 42 [Source:HGNC Symbol;Acc:HGNC:1736]	-670	35	705
ENSG00000071054	9448	MAP4K4	mitogen-activated protein kinase kinase kinase kinase 4 [Source:HGNC Symbol;Acc:HGNC:6866]	0	105	105
ENSG00000071082	6160	RPL31	ribosomal protein L31 [Source:HGNC Symbol;Acc:HGNC:10334]	0	1	1
ENSG00000071127	9948	WDR1	WD repeat domain 1 [Source:HGNC Symbol;Acc:HGNC:12754]	-2	0	2
ENSG00000071242	6196	RPS6KA2	ribosomal protein S6 kinase A2 [Source:HGNC Symbol;Acc:HGNC:10431]	0	2	2
ENSG00000071462	114049	BUD23	BUD23 rRNA methyltransferase and ribosome maturation factor [Source:HGNC Symbol;Acc:HGNC:16405]	-17	0	17
ENSG00000071553	537	ATP6AP1	ATPase H+ transporting accessory protein 1 [Source:HGNC Symbol;Acc:HGNC:868]	-1	0	1
ENSG00000071894	29894	CPSF1	cleavage and polyadenylation specific factor 1 [Source:HGNC Symbol;Acc:HGNC:2324]	-1019	0	1019
ENSG00000072062	5566	PRKACA	protein kinase cAMP-activated catalytic subunit alpha [Source:HGNC Symbol;Acc:HGNC:9380]	0	123	123
ENSG00000072134	22905	EPN2	epsin 2 [Source:HGNC Symbol;Acc:HGNC:18639]	0	6	6
ENSG00000072201	84708	LNX1	ligand of numb-protein X 1 [Source:HGNC Symbol;Acc:HGNC:6657]	-30	6	36
ENSG00000072274	7037	TFRC	transferrin receptor [Source:HGNC Symbol;Acc:HGNC:11763]	-19	1	20
ENSG00000072310	6720	SREBF1	sterol regulatory element binding transcription factor 1 [Source:HGNC Symbol;Acc:HGNC:11289]	-566	0	566
ENSG00000072401	7321	UBE2D1	ubiquitin conjugating enzyme E2 D1 [Source:HGNC Symbol;Acc:HGNC:12474]	-249	0	249
ENSG00000072501	8243	SMC1A	structural maintenance of chromosomes 1A [Source:HGNC Symbol;Acc:HGNC:11111]	0	22	22
ENSG00000072571	3161	HMMR	hyaluronan mediated motility receptor [Source:HGNC Symbol;Acc:HGNC:5012]	0	10	10
ENSG00000072803	23291	FBXW11	F-box and WD repeat domain containing 11 [Source:HGNC Symbol;Acc:HGNC:13607]	-22	0	22
ENSG00000072849	51009	DERL2	derlin 2 [Source:HGNC Symbol;Acc:HGNC:17943]	0	5	5
ENSG00000072864	54820	NDE1	nudE neurodevelopment protein 1 [Source:HGNC Symbol;Acc:HGNC:17619]	0	426	426
ENSG00000072958	8907	AP1M1	adaptor related protein complex 1 subunit mu 1 [Source:HGNC Symbol;Acc:HGNC:13667]	-4	153	157
ENSG00000073578	6389	SDHA	succinate dehydrogenase complex flavoprotein subunit A [Source:HGNC Symbol;Acc:HGNC:10680]	0	56	56
ENSG00000073584	6605	SMARCE1	SWI/SNF related, matrix associated, actin dependent regulator of chromatin, subfamily e, member 1 [Source:HGNC Symbol;Acc:HGNC:11109]	0	11	11
ENSG00000073711	5523	PPP2R3A	protein phosphatase 2 regulatory subunit B''alpha [Source:HGNC Symbol;Acc:HGNC:9307]	0	28	28
ENSG00000073756	5743	PTGS2	prostaglandin-endoperoxide synthase 2 [Source:HGNC Symbol;Acc:HGNC:9605]	-30	0	30
ENSG00000073921	8301	PICALM	phosphatidylinositol binding clathrin assembly protein [Source:HGNC Symbol;Acc:HGNC:15514]	-63	26	89
ENSG00000073969	4905	NSF	N-ethylmaleimide sensitive factor, vesicle fusing ATPase [Source:HGNC Symbol;Acc:HGNC:8016]	-18	0	18
ENSG00000074054	23332	CLASP1	cytoplasmic linker associated protein 1 [Source:HGNC Symbol;Acc:HGNC:17088]	0	42	42
ENSG00000074266	8726	EED	embryonic ectoderm development [Source:HGNC Symbol;Acc:HGNC:3188]	-1	7	8
ENSG00000074319	7251	TSG101	tumor susceptibility 101 [Source:HGNC Symbol;Acc:HGNC:15971]	0	5	5
ENSG00000074695	3998	LMAN1	lectin, mannose binding 1 [Source:HGNC Symbol;Acc:HGNC:6631]	0	252	252
ENSG00000074800	2023	ENO1	enolase 1 [Source:HGNC Symbol;Acc:HGNC:3350]	0	729	729
ENSG00000074855	57719	ANO8	anoctamin 8 [Source:HGNC Symbol;Acc:HGNC:29329]	-17	0	17
ENSG00000075188	79023	NUP37	nucleoporin 37 [Source:HGNC Symbol;Acc:HGNC:29929]	-19	0	19
ENSG00000075413	4140	MARK3	microtubule affinity regulating kinase 3 [Source:HGNC Symbol;Acc:HGNC:6897]	-50	0	50
ENSG00000075618	6624	FSCN1	fascin actin-bundling protein 1 [Source:HGNC Symbol;Acc:HGNC:11148]	0	57	57
ENSG00000075651	5337	PLD1	phospholipase D1 [Source:HGNC Symbol;Acc:HGNC:9067]	-2	0	2
ENSG00000075785	7879	RAB7A	RAB7A, member RAS oncogene family [Source:HGNC Symbol;Acc:HGNC:9788]	0	12	12
ENSG00000075914	23016	EXOSC7	exosome component 7 [Source:HGNC Symbol;Acc:HGNC:28112]	-4	0	4
ENSG00000075945	22920	KIFAP3	kinesin associated protein 3 [Source:HGNC Symbol;Acc:HGNC:17060]	0	26	26
ENSG00000076242	4292	MLH1	mutL homolog 1 [Source:HGNC Symbol;Acc:HGNC:7127]	-1	0	1
ENSG00000076321	27252	KLHL20	kelch like family member 20 [Source:HGNC Symbol;Acc:HGNC:25056]	0	1	1
ENSG00000076382	10615	SPAG5	sperm associated antigen 5 [Source:HGNC Symbol;Acc:HGNC:13452]	-1	0	1
ENSG00000076554	7163	TPD52	tumor protein D52 [Source:HGNC Symbol;Acc:HGNC:12005]	-1	2	3
ENSG00000076685	22978	NT5C2	5'-nucleotidase, cytosolic II [Source:HGNC Symbol;Acc:HGNC:8022]	-8	0	8
ENSG00000076924	56949	XAB2	XPA binding protein 2 [Source:HGNC Symbol;Acc:HGNC:14089]	-192	0	192
ENSG00000076928	9138	ARHGEF1	Rho guanine nucleotide exchange factor 1 [Source:HGNC Symbol;Acc:HGNC:681]	-3	0	3
ENSG00000076928	100505585	ARHGEF1	Rho guanine nucleotide exchange factor 1 [Source:HGNC Symbol;Acc:HGNC:681]	-3	0	3
ENSG00000077097	7155	TOP2B	DNA topoisomerase II beta [Source:HGNC Symbol;Acc:HGNC:11990]	-12	0	12
ENSG00000077380	1781	DYNC1I2	dynein cytoplasmic 1 intermediate chain 2 [Source:HGNC Symbol;Acc:HGNC:2964]	-90	0	90
ENSG00000077522	88	ACTN2	actinin alpha 2 [Source:HGNC Symbol;Acc:HGNC:164]	0	13	13
ENSG00000077549	832	CAPZB	capping actin protein of muscle Z-line subunit beta [Source:HGNC Symbol;Acc:HGNC:1491]	-13	1	14
ENSG00000077721	7319	UBE2A	ubiquitin conjugating enzyme E2 A [Source:HGNC Symbol;Acc:HGNC:12472]	-53	0	53
ENSG00000077782	2260	FGFR1	fibroblast growth factor receptor 1 [Source:HGNC Symbol;Acc:HGNC:3688]	-11	4	15
ENSG00000078140	3093	UBE2K	ubiquitin conjugating enzyme E2 K [Source:HGNC Symbol;Acc:HGNC:4914]	0	3	3
ENSG00000078269	8871	SYNJ2	synaptojanin 2 [Source:HGNC Symbol;Acc:HGNC:11504]	-16	0	16
ENSG00000078304	5527	PPP2R5C	protein phosphatase 2 regulatory subunit B'gamma [Source:HGNC Symbol;Acc:HGNC:9311]	-766	3	769
ENSG00000078369	2782	GNB1	G protein subunit beta 1 [Source:HGNC Symbol;Acc:HGNC:4396]	-276	204	480
ENSG00000078401	1906	EDN1	endothelin 1 [Source:HGNC Symbol;Acc:HGNC:3176]	-779	0	779
ENSG00000078668	7419	VDAC3	voltage dependent anion channel 3 [Source:HGNC Symbol;Acc:HGNC:12674]	0	77	77
ENSG00000078687	57690	TNRC6C	trinucleotide repeat containing adaptor 6C [Source:HGNC Symbol;Acc:HGNC:29318]	-1	0	1
ENSG00000078902	54472	TOLLIP	toll interacting protein [Source:HGNC Symbol;Acc:HGNC:16476]	0	36	36
ENSG00000078967	51619	UBE2D4	ubiquitin conjugating enzyme E2 D4 (putative) [Source:HGNC Symbol;Acc:HGNC:21647]	-32	0	32
ENSG00000079246	7520	XRCC5	X-ray repair cross complementing 5 [Source:HGNC Symbol;Acc:HGNC:12833]	0	57	57
ENSG00000079308	7145	TNS1	tensin 1 [Source:HGNC Symbol;Acc:HGNC:11973]	-2	0	2
ENSG00000079332	56681	SAR1A	secretion associated Ras related GTPase 1A [Source:HGNC Symbol;Acc:HGNC:10534]	0	283	283
ENSG00000079805	1785	DNM2	dynamin 2 [Source:HGNC Symbol;Acc:HGNC:2974]	-70	10	80
ENSG00000079999	9817	KEAP1	kelch like ECH associated protein 1 [Source:HGNC Symbol;Acc:HGNC:23177]	-1	182	183
ENSG00000080824	3320	HSP90AA1	heat shock protein 90 alpha family class A member 1 [Source:HGNC Symbol;Acc:HGNC:5253]	-798	0	798
ENSG00000080839	5933	RBL1	RB transcriptional corepressor like 1 [Source:HGNC Symbol;Acc:HGNC:9893]	-1	0	1
ENSG00000080986	10403	NDC80	NDC80 kinetochore complex component [Source:HGNC Symbol;Acc:HGNC:16909]	0	46	46
ENSG00000081041	2920	CXCL2	C-X-C motif chemokine ligand 2 [Source:HGNC Symbol;Acc:HGNC:4603]	-12	32	44
ENSG00000081051	174	AFP	alpha fetoprotein [Source:HGNC Symbol;Acc:HGNC:317]	-1	25	26
ENSG00000081237	5788	PTPRC	protein tyrosine phosphatase receptor type C [Source:HGNC Symbol;Acc:HGNC:9666]	-118	167	285
ENSG00000081307	79876	UBA5	ubiquitin like modifier activating enzyme 5 [Source:HGNC Symbol;Acc:HGNC:23230]	0	5	5
ENSG00000082701	2932	GSK3B	glycogen synthase kinase 3 beta [Source:HGNC Symbol;Acc:HGNC:4617]	-281	1862	2143
ENSG00000082781	3693	ITGB5	integrin subunit beta 5 [Source:HGNC Symbol;Acc:HGNC:6160]	-2	2	4
ENSG00000082898	7514	XPO1	exportin 1 [Source:HGNC Symbol;Acc:HGNC:12825]	0	3	3
ENSG00000083312	3842	TNPO1	transportin 1 [Source:HGNC Symbol;Acc:HGNC:6401]	-1	0	1
ENSG00000083457	3682	ITGAE	integrin subunit alpha E [Source:HGNC Symbol;Acc:HGNC:6147]	0	25	25
ENSG00000083845	6193	RPS5	ribosomal protein S5 [Source:HGNC Symbol;Acc:HGNC:10426]	0	207	207
ENSG00000083857	2195	FAT1	FAT atypical cadherin 1 [Source:HGNC Symbol;Acc:HGNC:3595]	-95	0	95
ENSG00000084072	10450	PPIE	peptidylprolyl isomerase E [Source:HGNC Symbol;Acc:HGNC:9258]	0	590	590
ENSG00000084207	2950	GSTP1	glutathione S-transferase pi 1 [Source:HGNC Symbol;Acc:HGNC:4638]	-235	0	235
ENSG00000084234	334	APLP2	amyloid beta precursor like protein 2 [Source:HGNC Symbol;Acc:HGNC:598]	0	61	61
ENSG00000084623	8668	EIF3I	eukaryotic translation initiation factor 3 subunit I [Source:HGNC Symbol;Acc:HGNC:3272]	-9	1577	1586
ENSG00000084733	10890	RAB10	RAB10, member RAS oncogene family [Source:HGNC Symbol;Acc:HGNC:9759]	0	11	11
ENSG00000085063	966	CD59	CD59 molecule (CD59 blood group) [Source:HGNC Symbol;Acc:HGNC:1689]	0	7	7
ENSG00000085365	9522	SCAMP1	secretory carrier membrane protein 1 [Source:HGNC Symbol;Acc:HGNC:10563]	-34	0	34
ENSG00000085382	57531	HACE1	HECT domain and ankyrin repeat containing E3 ubiquitin protein ligase 1 [Source:HGNC Symbol;Acc:HGNC:21033]	-12	0	12
ENSG00000085719	8895	CPNE3	copine 3 [Source:HGNC Symbol;Acc:HGNC:2316]	-2	0	2
ENSG00000085733	2017	CTTN	cortactin [Source:HGNC Symbol;Acc:HGNC:3338]	-1189	0	1189
ENSG00000085832	2060	EPS15	epidermal growth factor receptor pathway substrate 15 [Source:HGNC Symbol;Acc:HGNC:3419]	-20	75	95
ENSG00000086065	51510	CHMP5	charged multivesicular body protein 5 [Source:HGNC Symbol;Acc:HGNC:26942]	-1	5	6
ENSG00000086598	10959	TMED2	transmembrane p24 trafficking protein 2 [Source:HGNC Symbol;Acc:HGNC:16996]	-20	0	20
ENSG00000086758	10075	HUWE1	HECT, UBA and WWE domain containing E3 ubiquitin protein ligase 1 [Source:HGNC Symbol;Acc:HGNC:30892]	0	218	218
ENSG00000086827	9183	ZW10	zw10 kinetochore protein [Source:HGNC Symbol;Acc:HGNC:13194]	-23	0	23
ENSG00000087074	23645	PPP1R15A	protein phosphatase 1 regulatory subunit 15A [Source:HGNC Symbol;Acc:HGNC:14375]	-4	0	4
ENSG00000087086	2512	FTL	ferritin light chain [Source:HGNC Symbol;Acc:HGNC:3999]	-212	1	213
ENSG00000087191	5705	PSMC5	proteasome 26S subunit, ATPase 5 [Source:HGNC Symbol;Acc:HGNC:9552]	-173	60	233
ENSG00000087245	4313	MMP2	matrix metallopeptidase 2 [Source:HGNC Symbol;Acc:HGNC:7166]	-59	1	60
ENSG00000087258	2775	GNAO1	G protein subunit alpha o1 [Source:HGNC Symbol;Acc:HGNC:4389]	-180	0	180
ENSG00000087365	10992	SF3B2	splicing factor 3b subunit 2 [Source:HGNC Symbol;Acc:HGNC:10769]	0	35	35
ENSG00000087448	57542	KLHL42	kelch like family member 42 [Source:HGNC Symbol;Acc:HGNC:29252]	-1	0	1
ENSG00000087460	2778	GNAS	GNAS complex locus [Source:HGNC Symbol;Acc:HGNC:4392]	-9	133	142
ENSG00000087470	10059	DNM1L	dynamin 1 like [Source:HGNC Symbol;Acc:HGNC:2973]	-114	0	114
ENSG00000087494	5744	PTHLH	parathyroid hormone like hormone [Source:HGNC Symbol;Acc:HGNC:9607]	-65	0	65
ENSG00000087586	6790	AURKA	aurora kinase A [Source:HGNC Symbol;Acc:HGNC:11393]	-2	39	41
ENSG00000088256	2767	GNA11	G protein subunit alpha 11 [Source:HGNC Symbol;Acc:HGNC:4379]	-344	0	344
ENSG00000088832	2280	FKBP1A	FKBP prolyl isomerase 1A [Source:HGNC Symbol;Acc:HGNC:3711]	0	122	122
ENSG00000088888	57506	MAVS	mitochondrial antiviral signaling protein [Source:HGNC Symbol;Acc:HGNC:29233]	0	2	2
ENSG00000088986	8655	DYNLL1	dynein light chain LC8-type 1 [Source:HGNC Symbol;Acc:HGNC:15476]	-434	0	434
ENSG00000089006	27131	SNX5	sorting nexin 5 [Source:HGNC Symbol;Acc:HGNC:14969]	-10	0	10
ENSG00000089053	51433	ANAPC5	anaphase promoting complex subunit 5 [Source:HGNC Symbol;Acc:HGNC:15713]	-261	0	261
ENSG00000089157	6175	RPLP0	ribosomal protein lateral stalk subunit P0 [Source:HGNC Symbol;Acc:HGNC:10371]	0	270	270
ENSG00000089159	5829	PXN	paxillin [Source:HGNC Symbol;Acc:HGNC:9718]	-8	3	11
ENSG00000089177	55614	KIF16B	kinesin family member 16B [Source:HGNC Symbol;Acc:HGNC:15869]	-1	0	1
ENSG00000089199	1114	CHGB	chromogranin B [Source:HGNC Symbol;Acc:HGNC:1930]	-2	0	2
ENSG00000089220	5037	PEBP1	phosphatidylethanolamine binding protein 1 [Source:HGNC Symbol;Acc:HGNC:8630]	0	15	15
ENSG00000089280	2521	FUS	FUS RNA binding protein [Source:HGNC Symbol;Acc:HGNC:4010]	0	1	1
ENSG00000089685	332	BIRC5	baculoviral IAP repeat containing 5 [Source:HGNC Symbol;Acc:HGNC:593]	0	21	21
ENSG00000089818	25977	NECAP1	NECAP endocytosis associated 1 [Source:HGNC Symbol;Acc:HGNC:24539]	-3	0	3
ENSG00000090060	10914	PAPOLA	poly(A) polymerase alpha [Source:HGNC Symbol;Acc:HGNC:14981]	-452	0	452
ENSG00000090273	10726	NUDC	nuclear distribution C, dynein complex regulator [Source:HGNC Symbol;Acc:HGNC:8045]	0	5	5
ENSG00000090339	3383	ICAM1	intercellular adhesion molecule 1 [Source:HGNC Symbol;Acc:HGNC:5344]	0	3007	3007
ENSG00000090382	4069	LYZ	lysozyme [Source:HGNC Symbol;Acc:HGNC:6740]	-251	0	251
ENSG00000091136	3912	LAMB1	laminin subunit beta 1 [Source:HGNC Symbol;Acc:HGNC:6486]	-8	9	17
ENSG00000091140	1738	DLD	dihydrolipoamide dehydrogenase [Source:HGNC Symbol;Acc:HGNC:2898]	-4	0	4
ENSG00000091409	3655	ITGA6	integrin subunit alpha 6 [Source:HGNC Symbol;Acc:HGNC:6142]	-7	0	7
ENSG00000091483	2271	FH	fumarate hydratase [Source:HGNC Symbol;Acc:HGNC:3700]	-8	0	8
ENSG00000091513	7018	TF	transferrin [Source:HGNC Symbol;Acc:HGNC:11740]	-24	153	177
ENSG00000091831	2099	ESR1	estrogen receptor 1 [Source:HGNC Symbol;Acc:HGNC:3467]	-1258	7	1265
ENSG00000092010	5720	PSME1	proteasome activator subunit 1 [Source:HGNC Symbol;Acc:HGNC:9568]	-179	228	407
ENSG00000092108	23256	SCFD1	sec1 family domain containing 1 [Source:HGNC Symbol;Acc:HGNC:20726]	-167	0	167
ENSG00000092148	25831	HECTD1	HECT domain E3 ubiquitin protein ligase 1 [Source:HGNC Symbol;Acc:HGNC:20157]	-14	46	60
ENSG00000092531	8773	SNAP23	synaptosome associated protein 23 [Source:HGNC Symbol;Acc:HGNC:11131]	-38	0	38
ENSG00000092820	7430	EZR	ezrin [Source:HGNC Symbol;Acc:HGNC:12691]	-3	19	22
ENSG00000092841	4637	MYL6	myosin light chain 6 [Source:HGNC Symbol;Acc:HGNC:7587]	-1	0	1
ENSG00000093010	1312	COMT	catechol-O-methyltransferase [Source:HGNC Symbol;Acc:HGNC:2228]	-57	0	57
ENSG00000093183	9117	SEC22C	SEC22 homolog C, vesicle trafficking protein [Source:HGNC Symbol;Acc:HGNC:16828]	0	244	244
ENSG00000094631	10013	HDAC6	histone deacetylase 6 [Source:HGNC Symbol;Acc:HGNC:14064]	0	7	7
ENSG00000094804	990	CDC6	cell division cycle 6 [Source:HGNC Symbol;Acc:HGNC:1744]	0	3	3
ENSG00000094880	8697	CDC23	cell division cycle 23 [Source:HGNC Symbol;Acc:HGNC:1724]	-14	0	14
ENSG00000094914	8086	AAAS	aladin WD repeat nucleoporin [Source:HGNC Symbol;Acc:HGNC:13666]	-4	1	5
ENSG00000095015	4214	MAP3K1	mitogen-activated protein kinase kinase kinase 1 [Source:HGNC Symbol;Acc:HGNC:6848]	-25	0	25
ENSG00000095139	372	ARCN1	archain 1 [Source:HGNC Symbol;Acc:HGNC:649]	-104	19	123
ENSG00000095261	5711	PSMD5	proteasome 26S subunit, non-ATPase 5 [Source:HGNC Symbol;Acc:HGNC:9563]	-69	0	69
ENSG00000095752	3589	IL11	interleukin 11 [Source:HGNC Symbol;Acc:HGNC:5966]	0	3	3
ENSG00000095787	51322	WAC	WW domain containing adaptor with coiled-coil [Source:HGNC Symbol;Acc:HGNC:17327]	0	1	1
ENSG00000096060	2289	FKBP5	FKBP prolyl isomerase 5 [Source:HGNC Symbol;Acc:HGNC:3721]	0	3	3
ENSG00000096384	3326	HSP90AB1	heat shock protein 90 alpha family class B member 1 [Source:HGNC Symbol;Acc:HGNC:5258]	-29	0	29
ENSG00000096401	988	CDC5L	cell division cycle 5 like [Source:HGNC Symbol;Acc:HGNC:1743]	-14	0	14
ENSG00000096717	23411	SIRT1	sirtuin 1 [Source:HGNC Symbol;Acc:HGNC:14929]	-7	62	69
ENSG00000096968	3717	JAK2	Janus kinase 2 [Source:HGNC Symbol;Acc:HGNC:6192]	-62	206	268
ENSG00000097007	25	ABL1	ABL proto-oncogene 1, non-receptor tyrosine kinase [Source:HGNC Symbol;Acc:HGNC:76]	0	42	42
ENSG00000099194	6319	SCD	stearoyl-CoA desaturase [Source:HGNC Symbol;Acc:HGNC:10571]	-6	0	6
ENSG00000099341	5714	PSMD8	proteasome 26S subunit, non-ATPase 8 [Source:HGNC Symbol;Acc:HGNC:9566]	-8	58	66
ENSG00000099804	997	CDC34	cell division cycle 34, ubiqiutin conjugating enzyme [Source:HGNC Symbol;Acc:HGNC:1734]	-367	0	367
ENSG00000099817	5434	POLR2E	RNA polymerase II, I and III subunit E [Source:HGNC Symbol;Acc:HGNC:9192]	-374	359	733
ENSG00000099910	84861	KLHL22	kelch like family member 22 [Source:HGNC Symbol;Acc:HGNC:25888]	0	13	13
ENSG00000099937	3053	SERPIND1	serpin family D member 1 [Source:HGNC Symbol;Acc:HGNC:4838]	0	268	268
ENSG00000099942	1399	CRKL	CRK like proto-oncogene, adaptor protein [Source:HGNC Symbol;Acc:HGNC:2363]	0	81	81
ENSG00000100028	6634	SNRPD3	small nuclear ribonucleoprotein D3 polypeptide [Source:HGNC Symbol;Acc:HGNC:11160]	0	5	5
ENSG00000100029	23481	PES1	pescadillo ribosomal biogenesis factor 1 [Source:HGNC Symbol;Acc:HGNC:8848]	0	15	15
ENSG00000100030	5594	MAPK1	mitogen-activated protein kinase 1 [Source:HGNC Symbol;Acc:HGNC:6871]	-1	48	49
ENSG00000100097	3956	LGALS1	galectin 1 [Source:HGNC Symbol;Acc:HGNC:6561]	0	457	457
ENSG00000100129	51386	EIF3L	eukaryotic translation initiation factor 3 subunit L [Source:HGNC Symbol;Acc:HGNC:18138]	0	1	1
ENSG00000100138	4809	SNU13	small nuclear ribonucleoprotein 13 [Source:HGNC Symbol;Acc:HGNC:7819]	-32	1336	1368
ENSG00000100142	5435	POLR2F	RNA polymerase II, I and III subunit F [Source:HGNC Symbol;Acc:HGNC:9193]	0	602	602
ENSG00000100196	11015	KDELR3	KDEL endoplasmic reticulum protein retention receptor 3 [Source:HGNC Symbol;Acc:HGNC:6306]	-15	0	15
ENSG00000100219	7494	XBP1	X-box binding protein 1 [Source:HGNC Symbol;Acc:HGNC:12801]	-88	0	88
ENSG00000100225	25793	FBXO7	F-box protein 7 [Source:HGNC Symbol;Acc:HGNC:13586]	-5	9	14
ENSG00000100311	5155	PDGFB	platelet derived growth factor subunit B [Source:HGNC Symbol;Acc:HGNC:8800]	-62	50	112
ENSG00000100316	6122	RPL3	ribosomal protein L3 [Source:HGNC Symbol;Acc:HGNC:10332]	-1	1	2
ENSG00000100342	8542	APOL1	apolipoprotein L1 [Source:HGNC Symbol;Acc:HGNC:618]	0	50	50
ENSG00000100345	4627	MYH9	myosin heavy chain 9 [Source:HGNC Symbol;Acc:HGNC:7579]	0	3	3
ENSG00000100353	8664	EIF3D	eukaryotic translation initiation factor 3 subunit D [Source:HGNC Symbol;Acc:HGNC:3278]	-1	3	4
ENSG00000100387	9978	RBX1	ring-box 1 [Source:HGNC Symbol;Acc:HGNC:9928]	0	3569	3569
ENSG00000100393	2033	EP300	E1A binding protein p300 [Source:HGNC Symbol;Acc:HGNC:3373]	-26	120	146
ENSG00000100401	5905	RANGAP1	Ran GTPase activating protein 1 [Source:HGNC Symbol;Acc:HGNC:9854]	0	1	1
ENSG00000100412	50	ACO2	aconitase 2 [Source:HGNC Symbol;Acc:HGNC:118]	-1	5	6
ENSG00000100462	10419	PRMT5	protein arginine methyltransferase 5 [Source:HGNC Symbol;Acc:HGNC:10894]	0	3	3
ENSG00000100479	5427	POLE2	DNA polymerase epsilon 2, accessory subunit [Source:HGNC Symbol;Acc:HGNC:9178]	-3	0	3
ENSG00000100485	6655	SOS2	SOS Ras/Rho guanine nucleotide exchange factor 2 [Source:HGNC Symbol;Acc:HGNC:11188]	0	3	3
ENSG00000100505	114088	TRIM9	tripartite motif containing 9 [Source:HGNC Symbol;Acc:HGNC:16288]	0	1	1
ENSG00000100519	5706	PSMC6	proteasome 26S subunit, ATPase 6 [Source:HGNC Symbol;Acc:HGNC:9553]	-11	11	22
ENSG00000100526	1033	CDKN3	cyclin dependent kinase inhibitor 3 [Source:HGNC Symbol;Acc:HGNC:1791]	0	162	162
ENSG00000100528	10175	CNIH1	cornichon family AMPA receptor auxiliary protein 1 [Source:HGNC Symbol;Acc:HGNC:19431]	0	174	174
ENSG00000100554	51382	ATP6V1D	ATPase H+ transporting V1 subunit D [Source:HGNC Symbol;Acc:HGNC:13527]	-70	0	70
ENSG00000100567	5684	PSMA3	proteasome 20S subunit alpha 3 [Source:HGNC Symbol;Acc:HGNC:9532]	-1467	0	1467
ENSG00000100568	10490	VTI1B	vesicle transport through interaction with t-SNAREs 1B [Source:HGNC Symbol;Acc:HGNC:17793]	0	5	5
ENSG00000100591	10598	AHSA1	activator of HSP90 ATPase activity 1 [Source:HGNC Symbol;Acc:HGNC:1189]	-3	0	3
ENSG00000100592	23002	DAAM1	dishevelled associated activator of morphogenesis 1 [Source:HGNC Symbol;Acc:HGNC:18142]	-65	0	65
ENSG00000100628	51676	ASB2	ankyrin repeat and SOCS box containing 2 [Source:HGNC Symbol;Acc:HGNC:16012]	0	465	465
ENSG00000100644	3091	HIF1A	hypoxia inducible factor 1 subunit alpha [Source:HGNC Symbol;Acc:HGNC:4910]	-152	50	202
ENSG00000100650	6430	SRSF5	serine and arginine rich splicing factor 5 [Source:HGNC Symbol;Acc:HGNC:10787]	0	8	8
ENSG00000100664	1983	EIF5	eukaryotic translation initiation factor 5 [Source:HGNC Symbol;Acc:HGNC:3299]	-1	0	1
ENSG00000100739	623	BDKRB1	bradykinin receptor B1 [Source:HGNC Symbol;Acc:HGNC:1029]	-4	1	5
ENSG00000100764	5700	PSMC1	proteasome 26S subunit, ATPase 1 [Source:HGNC Symbol;Acc:HGNC:9547]	-9	1	10
ENSG00000100784	9252	RPS6KA5	ribosomal protein S6 kinase A5 [Source:HGNC Symbol;Acc:HGNC:10434]	0	14	14
ENSG00000100804	5693	PSMB5	proteasome 20S subunit beta 5 [Source:HGNC Symbol;Acc:HGNC:9542]	-4	21	25
ENSG00000100811	7528	YY1	YY1 transcription factor [Source:HGNC Symbol;Acc:HGNC:12856]	-65	0	65
ENSG00000100823	328	APEX1	apurinic/apyrimidinic endodeoxyribonuclease 1 [Source:HGNC Symbol;Acc:HGNC:587]	0	25	25
ENSG00000100836	8106	PABPN1	poly(A) binding protein nuclear 1 [Source:HGNC Symbol;Acc:HGNC:8565]	-2	4	6
ENSG00000100883	6729	SRP54	signal recognition particle 54 [Source:HGNC Symbol;Acc:HGNC:11301]	-2	0	2
ENSG00000100902	5687	PSMA6	proteasome 20S subunit alpha 6 [Source:HGNC Symbol;Acc:HGNC:9535]	-463	117	580
ENSG00000100906	4792	NFKBIA	NFKB inhibitor alpha [Source:HGNC Symbol;Acc:HGNC:7797]	-3	4	7
ENSG00000100911	5721	PSME2	proteasome activator subunit 2 [Source:HGNC Symbol;Acc:HGNC:9569]	-798	0	798
ENSG00000100934	10484	SEC23A	SEC23 homolog A, COPII coat complex component [Source:HGNC Symbol;Acc:HGNC:10701]	-1	0	1
ENSG00000100938	51292	GMPR2	guanosine monophosphate reductase 2 [Source:HGNC Symbol;Acc:HGNC:4377]	0	10	10
ENSG00000100985	4318	MMP9	matrix metallopeptidase 9 [Source:HGNC Symbol;Acc:HGNC:7176]	-1	26	27
ENSG00000101017	958	CD40	CD40 molecule [Source:HGNC Symbol;Acc:HGNC:11919]	0	691	691
ENSG00000101057	4605	MYBL2	MYB proto-oncogene like 2 [Source:HGNC Symbol;Acc:HGNC:7548]	-20	0	20
ENSG00000101076	3172	HNF4A	hepatocyte nuclear factor 4 alpha [Source:HGNC Symbol;Acc:HGNC:5024]	-548	0	548
ENSG00000101152	80331	DNAJC5	DnaJ heat shock protein family (Hsp40) member C5 [Source:HGNC Symbol;Acc:HGNC:16235]	-4	4	8
ENSG00000101158	51497	NELFCD	negative elongation factor complex member C/D [Source:HGNC Symbol;Acc:HGNC:15934]	0	1	1
ENSG00000101160	1522	CTSZ	cathepsin Z [Source:HGNC Symbol;Acc:HGNC:2547]	0	125	125
ENSG00000101182	5688	PSMA7	proteasome 20S subunit alpha 7 [Source:HGNC Symbol;Acc:HGNC:9536]	-120	1	121
ENSG00000101188	4923	NTSR1	neurotensin receptor 1 [Source:HGNC Symbol;Acc:HGNC:8039]	0	4	4
ENSG00000101199	55738	ARFGAP1	ADP ribosylation factor GTPase activating protein 1 [Source:HGNC Symbol;Acc:HGNC:15852]	-54	0	54
ENSG00000101224	994	CDC25B	cell division cycle 25B [Source:HGNC Symbol;Acc:HGNC:1726]	-14	239	253
ENSG00000101333	5332	PLCB4	phospholipase C beta 4 [Source:HGNC Symbol;Acc:HGNC:9059]	0	648	648
ENSG00000101350	9371	KIF3B	kinesin family member 3B [Source:HGNC Symbol;Acc:HGNC:6320]	-54	0	54
ENSG00000101361	10528	NOP56	NOP56 ribonucleoprotein [Source:HGNC Symbol;Acc:HGNC:15911]	-2	3	5
ENSG00000101367	22919	MAPRE1	microtubule associated protein RP/EB family member 1 [Source:HGNC Symbol;Acc:HGNC:6890]	-229	2	231
ENSG00000101421	128866	CHMP4B	charged multivesicular body protein 4B [Source:HGNC Symbol;Acc:HGNC:16171]	-48	0	48
ENSG00000101439	1471	CST3	cystatin C [Source:HGNC Symbol;Acc:HGNC:2475]	-74	33	107
ENSG00000101557	9097	USP14	ubiquitin specific peptidase 14 [Source:HGNC Symbol;Acc:HGNC:12612]	-6	0	6
ENSG00000101558	9218	VAPA	VAMP associated protein A [Source:HGNC Symbol;Acc:HGNC:12648]	-1	0	1
ENSG00000101608	10627	MYL12A	myosin light chain 12A [Source:HGNC Symbol;Acc:HGNC:16701]	-27	0	27
ENSG00000101680	284217	LAMA1	laminin subunit alpha 1 [Source:HGNC Symbol;Acc:HGNC:6481]	0	401	401
ENSG00000101773	5932	RBBP8	RB binding protein 8, endonuclease [Source:HGNC Symbol;Acc:HGNC:9891]	0	23	23
ENSG00000101843	5716	PSMD10	proteasome 26S subunit, non-ATPase 10 [Source:HGNC Symbol;Acc:HGNC:9555]	-36	0	36
ENSG00000101856	10857	PGRMC1	progesterone receptor membrane component 1 [Source:HGNC Symbol;Acc:HGNC:16090]	-137	0	137
ENSG00000101938	91851	CHRDL1	chordin like 1 [Source:HGNC Symbol;Acc:HGNC:29861]	0	164	164
ENSG00000101966	331	XIAP	X-linked inhibitor of apoptosis [Source:HGNC Symbol;Acc:HGNC:592]	0	35	35
ENSG00000101972	10735	STAG2	stromal antigen 2 [Source:HGNC Symbol;Acc:HGNC:11355]	-2	0	2
ENSG00000101997	28952	CCDC22	coiled-coil domain containing 22 [Source:HGNC Symbol;Acc:HGNC:28909]	0	149	149
ENSG00000102048	140462	ASB9	ankyrin repeat and SOCS box containing 9 [Source:HGNC Symbol;Acc:HGNC:17184]	-11	0	11
ENSG00000102054	5931	RBBP7	RB binding protein 7, chromatin remodeling factor [Source:HGNC Symbol;Acc:HGNC:9890]	-2	31	33
ENSG00000102103	10084	PQBP1	polyglutamine binding protein 1 [Source:HGNC Symbol;Acc:HGNC:9330]	0	32	32
ENSG00000102144	5230	PGK1	phosphoglycerate kinase 1 [Source:HGNC Symbol;Acc:HGNC:8896]	0	1	1
ENSG00000102265	7076	TIMP1	TIMP metallopeptidase inhibitor 1 [Source:HGNC Symbol;Acc:HGNC:11820]	0	209	209
ENSG00000102316	10916	MAGED2	MAGE family member D2 [Source:HGNC Symbol;Acc:HGNC:16353]	0	17	17
ENSG00000102554	688	KLF5	Kruppel like factor 5 [Source:HGNC Symbol;Acc:HGNC:6349]	-17	0	17
ENSG00000102580	5611	DNAJC3	DnaJ heat shock protein family (Hsp40) member C3 [Source:HGNC Symbol;Acc:HGNC:9439]	-560	21	581
ENSG00000102606	8874	ARHGEF7	Rho guanine nucleotide exchange factor 7 [Source:HGNC Symbol;Acc:HGNC:15607]	0	10	10
ENSG00000102755	2321	FLT1	fms related receptor tyrosine kinase 1 [Source:HGNC Symbol;Acc:HGNC:3763]	0	93	93
ENSG00000102858	23295	MGRN1	mahogunin ring finger 1 [Source:HGNC Symbol;Acc:HGNC:20254]	-1	99	100
ENSG00000102882	5595	MAPK3	mitogen-activated protein kinase 3 [Source:HGNC Symbol;Acc:HGNC:6877]	-8	308	316
ENSG00000102900	9688	NUP93	nucleoporin 93 [Source:HGNC Symbol;Acc:HGNC:28958]	0	2	2
ENSG00000102901	80152	CENPT	centromere protein T [Source:HGNC Symbol;Acc:HGNC:25787]	-7	0	7
ENSG00000102962	6367	CCL22	C-C motif chemokine ligand 22 [Source:HGNC Symbol;Acc:HGNC:10621]	-4	0	4
ENSG00000102978	5432	POLR2C	RNA polymerase II subunit C [Source:HGNC Symbol;Acc:HGNC:9189]	-10	101	111
ENSG00000103035	5713	PSMD7	proteasome 26S subunit, non-ATPase 7 [Source:HGNC Symbol;Acc:HGNC:9565]	-156	0	156
ENSG00000103126	8312	AXIN1	axin 1 [Source:HGNC Symbol;Acc:HGNC:903]	0	195	195
ENSG00000103194	9100	USP10	ubiquitin specific peptidase 10 [Source:HGNC Symbol;Acc:HGNC:12608]	0	3	3
ENSG00000103264	79791	FBXO31	F-box protein 31 [Source:HGNC Symbol;Acc:HGNC:16510]	-1	82	83
ENSG00000103266	10273	STUB1	STIP1 homology and U-box containing protein 1 [Source:HGNC Symbol;Acc:HGNC:11427]	0	461	461
ENSG00000103275	7329	UBE2I	ubiquitin conjugating enzyme E2 I [Source:HGNC Symbol;Acc:HGNC:12485]	-1	1096	1097
ENSG00000103342	2935	GSPT1	G1 to S phase transition 1 [Source:HGNC Symbol;Acc:HGNC:4621]	0	56	56
ENSG00000103363	6923	ELOB	elongin B [Source:HGNC Symbol;Acc:HGNC:11619]	-15	79	94
ENSG00000103415	3163	HMOX2	heme oxygenase 2 [Source:HGNC Symbol;Acc:HGNC:5014]	0	8	8
ENSG00000103423	9093	DNAJA3	DnaJ heat shock protein family (Hsp40) member A3 [Source:HGNC Symbol;Acc:HGNC:11808]	0	3	3
ENSG00000103522	50615	IL21R	interleukin 21 receptor [Source:HGNC Symbol;Acc:HGNC:6006]	0	6	6
ENSG00000103549	9810	RNF40	ring finger protein 40 [Source:HGNC Symbol;Acc:HGNC:16867]	-2	23	25
ENSG00000103653	1445	CSK	C-terminal Src kinase [Source:HGNC Symbol;Acc:HGNC:2444]	0	1615	1615
ENSG00000103769	8766	RAB11A	RAB11A, member RAS oncogene family [Source:HGNC Symbol;Acc:HGNC:9760]	-18	1	19
ENSG00000103855	80381	CD276	CD276 molecule [Source:HGNC Symbol;Acc:HGNC:19137]	0	73	73
ENSG00000104043	79895	ATP8B4	ATPase phospholipid transporting 8B4 (putative) [Source:HGNC Symbol;Acc:HGNC:13536]	0	6	6
ENSG00000104131	8669	EIF3J	eukaryotic translation initiation factor 3 subunit J [Source:HGNC Symbol;Acc:HGNC:3270]	-7	0	7
ENSG00000104228	23087	TRIM35	tripartite motif containing 35 [Source:HGNC Symbol;Acc:HGNC:16285]	-1	0	1
ENSG00000104312	8767	RIPK2	receptor interacting serine/threonine kinase 2 [Source:HGNC Symbol;Acc:HGNC:10020]	-7	0	7
ENSG00000104320	4683	NBN	nibrin [Source:HGNC Symbol;Acc:HGNC:7652]	-8	0	8
ENSG00000104325	1666	DECR1	2,4-dienoyl-CoA reductase 1 [Source:HGNC Symbol;Acc:HGNC:2753]	-960	0	960
ENSG00000104343	55284	UBE2W	ubiquitin conjugating enzyme E2 W [Source:HGNC Symbol;Acc:HGNC:25616]	0	21	21
ENSG00000104365	3551	IKBKB	inhibitor of nuclear factor kappa B kinase subunit beta [Source:HGNC Symbol;Acc:HGNC:5960]	-1	41	42
ENSG00000104388	5862	RAB2A	RAB2A, member RAS oncogene family [Source:HGNC Symbol;Acc:HGNC:9763]	-3	0	3
ENSG00000104408	3646	EIF3E	eukaryotic translation initiation factor 3 subunit E [Source:HGNC Symbol;Acc:HGNC:3277]	-5	0	5
ENSG00000104517	51366	UBR5	ubiquitin protein ligase E3 component n-recognin 5 [Source:HGNC Symbol;Acc:HGNC:16806]	-1	0	1
ENSG00000104518	79792	GSDMD	gasdermin D [Source:HGNC Symbol;Acc:HGNC:25697]	-39	0	39
ENSG00000104695	5516	PPP2CB	protein phosphatase 2 catalytic subunit beta [Source:HGNC Symbol;Acc:HGNC:9300]	-319	71	390
ENSG00000104738	4173	MCM4	minichromosome maintenance complex component 4 [Source:HGNC Symbol;Acc:HGNC:6947]	0	1	1
ENSG00000104763	427	ASAH1	N-acylsphingosine amidohydrolase 1 [Source:HGNC Symbol;Acc:HGNC:735]	-7	4	11
ENSG00000104805	4924	NUCB1	nucleobindin 1 [Source:HGNC Symbol;Acc:HGNC:8043]	-26	0	26
ENSG00000104823	1891	ECH1	enoyl-CoA hydratase 1 [Source:HGNC Symbol;Acc:HGNC:3149]	-199	0	199
ENSG00000104824	3191	HNRNPL	heterogeneous nuclear ribonucleoprotein L [Source:HGNC Symbol;Acc:HGNC:5045]	-1	0	1
ENSG00000104872	55011	PIH1D1	PIH1 domain containing 1 [Source:HGNC Symbol;Acc:HGNC:26075]	-4	0	4
ENSG00000104884	2068	ERCC2	ERCC excision repair 2, TFIIH core complex helicase subunit [Source:HGNC Symbol;Acc:HGNC:3434]	-1	0	1
ENSG00000104889	10535	RNASEH2A	ribonuclease H2 subunit A [Source:HGNC Symbol;Acc:HGNC:18518]	0	4	4
ENSG00000104897	8175	SF3A2	splicing factor 3a subunit 2 [Source:HGNC Symbol;Acc:HGNC:10766]	-4	0	4
ENSG00000104904	4946	OAZ1	ornithine decarboxylase antizyme 1 [Source:HGNC Symbol;Acc:HGNC:8095]	-334	0	334
ENSG00000104998	9466	IL27RA	interleukin 27 receptor subunit alpha [Source:HGNC Symbol;Acc:HGNC:17290]	-10	0	10
ENSG00000105085	9441	MED26	mediator complex subunit 26 [Source:HGNC Symbol;Acc:HGNC:2376]	0	6	6
ENSG00000105173	898	CCNE1	cyclin E1 [Source:HGNC Symbol;Acc:HGNC:1589]	0	5	5
ENSG00000105193	6217	RPS16	ribosomal protein S16 [Source:HGNC Symbol;Acc:HGNC:10396]	0	140	140
ENSG00000105221	208	AKT2	AKT serine/threonine kinase 2 [Source:HGNC Symbol;Acc:HGNC:392]	0	43	43
ENSG00000105229	51588	PIAS4	protein inhibitor of activated STAT 4 [Source:HGNC Symbol;Acc:HGNC:17002]	-1	0	1
ENSG00000105258	5438	POLR2I	RNA polymerase II subunit I [Source:HGNC Symbol;Acc:HGNC:9196]	-1374	0	1374
ENSG00000105325	51343	FZR1	fizzy and cell division cycle 20 related 1 [Source:HGNC Symbol;Acc:HGNC:24824]	-276	0	276
ENSG00000105329	7040	TGFB1	transforming growth factor beta 1 [Source:HGNC Symbol;Acc:HGNC:11766]	-1	469	470
ENSG00000105372	6223	RPS19	ribosomal protein S19 [Source:HGNC Symbol;Acc:HGNC:10402]	-13	0	13
ENSG00000105373	29997	NOP53	NOP53 ribosome biogenesis factor [Source:HGNC Symbol;Acc:HGNC:4333]	0	175	175
ENSG00000105383	945	CD33	CD33 molecule [Source:HGNC Symbol;Acc:HGNC:1659]	0	14	14
ENSG00000105393	29086	BABAM1	BRISC and BRCA1 A complex member 1 [Source:HGNC Symbol;Acc:HGNC:25008]	0	10	10
ENSG00000105401	11140	CDC37	cell division cycle 37, HSP90 cochaperone [Source:HGNC Symbol;Acc:HGNC:1735]	-233	14	247
ENSG00000105402	8775	NAPA	NSF attachment protein alpha [Source:HGNC Symbol;Acc:HGNC:7641]	-158	0	158
ENSG00000105438	10945	KDELR1	KDEL endoplasmic reticulum protein retention receptor 1 [Source:HGNC Symbol;Acc:HGNC:6304]	-15	0	15
ENSG00000105486	3978	LIG1	DNA ligase 1 [Source:HGNC Symbol;Acc:HGNC:6598]	-4	1	5
ENSG00000105550	26291	FGF21	fibroblast growth factor 21 [Source:HGNC Symbol;Acc:HGNC:3678]	0	123	123
ENSG00000105568	5518	PPP2R1A	protein phosphatase 2 scaffold subunit Aalpha [Source:HGNC Symbol;Acc:HGNC:9302]	-8	2067	2075
ENSG00000105639	3718	JAK3	Janus kinase 3 [Source:HGNC Symbol;Acc:HGNC:6193]	0	125	125
ENSG00000105647	5296	PIK3R2	phosphoinositide-3-kinase regulatory subunit 2 [Source:HGNC Symbol;Acc:HGNC:8980]	-3	40	43
ENSG00000105669	11316	COPE	COPI coat complex subunit epsilon [Source:HGNC Symbol;Acc:HGNC:2234]	0	7	7
ENSG00000105698	7392	USF2	upstream transcription factor 2, c-fos interacting [Source:HGNC Symbol;Acc:HGNC:12594]	-1	0	1
ENSG00000105700	79036	KXD1	KxDL motif containing 1 [Source:HGNC Symbol;Acc:HGNC:28420]	0	94	94
ENSG00000105829	10282	BET1	Bet1 golgi vesicular membrane trafficking protein [Source:HGNC Symbol;Acc:HGNC:14562]	0	68	68
ENSG00000105835	10135	NAMPT	nicotinamide phosphoribosyltransferase [Source:HGNC Symbol;Acc:HGNC:30092]	0	26	26
ENSG00000105971	858	CAV2	caveolin 2 [Source:HGNC Symbol;Acc:HGNC:1528]	-5	25	30
ENSG00000105974	857	CAV1	caveolin 1 [Source:HGNC Symbol;Acc:HGNC:1527]	-25	280	305
ENSG00000105976	4233	MET	MET proto-oncogene, receptor tyrosine kinase [Source:HGNC Symbol;Acc:HGNC:7029]	-5	0	5
ENSG00000106052	8887	TAX1BP1	Tax1 binding protein 1 [Source:HGNC Symbol;Acc:HGNC:11575]	-12	0	12
ENSG00000106100	10392	NOD1	nucleotide binding oligomerization domain containing 1 [Source:HGNC Symbol;Acc:HGNC:16390]	-6	0	6
ENSG00000106211	3315	HSPB1	heat shock protein family B (small) member 1 [Source:HGNC Symbol;Acc:HGNC:5246]	-16	64	80
ENSG00000106245	8896	BUD31	BUD31 homolog [Source:HGNC Symbol;Acc:HGNC:29629]	-81	0	81
ENSG00000106263	8662	EIF3B	eukaryotic translation initiation factor 3 subunit B [Source:HGNC Symbol;Acc:HGNC:3280]	-134	0	134
ENSG00000106290	6878	TAF6	TATA-box binding protein associated factor 6 [Source:HGNC Symbol;Acc:HGNC:11540]	-2	0	2
ENSG00000106299	8976	WASL	WASP like actin nucleation promoting factor [Source:HGNC Symbol;Acc:HGNC:12735]	0	4	4
ENSG00000106348	3614	IMPDH1	inosine monophosphate dehydrogenase 1 [Source:HGNC Symbol;Acc:HGNC:6052]	0	8	8
ENSG00000106367	1174	AP1S1	adaptor related protein complex 1 subunit sigma 1 [Source:HGNC Symbol;Acc:HGNC:559]	-2	8	10
ENSG00000106397	8985	PLOD3	procollagen-lysine,2-oxoglutarate 5-dioxygenase 3 [Source:HGNC Symbol;Acc:HGNC:9083]	-2	2	4
ENSG00000106399	6119	RPA3	replication protein A3 [Source:HGNC Symbol;Acc:HGNC:10291]	-28	0	28
ENSG00000106462	2146	EZH2	enhancer of zeste 2 polycomb repressive complex 2 subunit [Source:HGNC Symbol;Acc:HGNC:3527]	0	15	15
ENSG00000106571	2737	GLI3	GLI family zinc finger 3 [Source:HGNC Symbol;Acc:HGNC:4319]	0	11	11
ENSG00000106588	5683	PSMA2	proteasome 20S subunit alpha 2 [Source:HGNC Symbol;Acc:HGNC:9531]	-46	0	46
ENSG00000106591	64983	MRPL32	mitochondrial ribosomal protein L32 [Source:HGNC Symbol;Acc:HGNC:14035]	-31	0	31
ENSG00000106615	6009	RHEB	Ras homolog, mTORC1 binding [Source:HGNC Symbol;Acc:HGNC:10011]	0	29	29
ENSG00000106617	51422	PRKAG2	protein kinase AMP-activated non-catalytic subunit gamma 2 [Source:HGNC Symbol;Acc:HGNC:9386]	0	9	9
ENSG00000106636	10652	YKT6	YKT6 v-SNARE homolog [Source:HGNC Symbol;Acc:HGNC:16959]	0	1	1
ENSG00000106682	7458	EIF4H	eukaryotic translation initiation factor 4H [Source:HGNC Symbol;Acc:HGNC:12741]	0	41	41
ENSG00000106799	7046	TGFBR1	transforming growth factor beta receptor 1 [Source:HGNC Symbol;Acc:HGNC:11772]	-3	0	3
ENSG00000106803	10952	SEC61B	SEC61 translocon subunit beta [Source:HGNC Symbol;Acc:HGNC:16993]	0	662	662
ENSG00000106976	1759	DNM1	dynamin 1 [Source:HGNC Symbol;Acc:HGNC:2972]	-5	152	157
ENSG00000106991	2022	ENG	endoglin [Source:HGNC Symbol;Acc:HGNC:3349]	-3	0	3
ENSG00000107242	8395	PIP5K1B	phosphatidylinositol-4-phosphate 5-kinase type 1 beta [Source:HGNC Symbol;Acc:HGNC:8995]	-199	0	199
ENSG00000107263	2889	RAPGEF1	Rap guanine nucleotide exchange factor 1 [Source:HGNC Symbol;Acc:HGNC:4568]	0	3	3
ENSG00000107295	6456	SH3GL2	SH3 domain containing GRB2 like 2, endophilin A1 [Source:HGNC Symbol;Acc:HGNC:10831]	0	1	1
ENSG00000107341	54926	UBE2R2	ubiquitin conjugating enzyme E2 R2 [Source:HGNC Symbol;Acc:HGNC:19907]	-7	230	237
ENSG00000107404	1855	DVL1	dishevelled segment polarity protein 1 [Source:HGNC Symbol;Acc:HGNC:3084]	0	17	17
ENSG00000107485	2625	GATA3	GATA binding protein 3 [Source:HGNC Symbol;Acc:HGNC:4172]	-8	0	8
ENSG00000107562	6387	CXCL12	C-X-C motif chemokine ligand 12 [Source:HGNC Symbol;Acc:HGNC:10672]	-1835	0	1835
ENSG00000107643	5599	MAPK8	mitogen-activated protein kinase 8 [Source:HGNC Symbol;Acc:HGNC:6881]	-14	1380	1394
ENSG00000107829	6468	FBXW4	F-box and WD repeat domain containing 4 [Source:HGNC Symbol;Acc:HGNC:10847]	0	13	13
ENSG00000107882	51684	SUFU	SUFU negative regulator of hedgehog signaling [Source:HGNC Symbol;Acc:HGNC:16466]	0	5	5
ENSG00000107949	56647	BCCIP	BRCA2 and CDKN1A interacting protein [Source:HGNC Symbol;Acc:HGNC:978]	-2	0	2
ENSG00000107984	22943	DKK1	dickkopf WNT signaling pathway inhibitor 1 [Source:HGNC Symbol;Acc:HGNC:2891]	-139	0	139
ENSG00000108055	9126	SMC3	structural maintenance of chromosomes 3 [Source:HGNC Symbol;Acc:HGNC:2468]	-2	0	2
ENSG00000108061	8036	SHOC2	SHOC2 leucine rich repeat scaffold protein [Source:HGNC Symbol;Acc:HGNC:15454]	-40	0	40
ENSG00000108094	8453	CUL2	cullin 2 [Source:HGNC Symbol;Acc:HGNC:2552]	0	58	58
ENSG00000108106	27338	UBE2S	ubiquitin conjugating enzyme E2 S [Source:HGNC Symbol;Acc:HGNC:17895]	0	410	410
ENSG00000108107	6158	RPL28	ribosomal protein L28 [Source:HGNC Symbol;Acc:HGNC:10330]	0	36	36
ENSG00000108179	10105	PPIF	peptidylprolyl isomerase F [Source:HGNC Symbol;Acc:HGNC:9259]	0	8	8
ENSG00000108219	81619	TSPAN14	tetraspanin 14 [Source:HGNC Symbol;Acc:HGNC:23303]	0	1	1
ENSG00000108262	28964	GIT1	GIT ArfGAP 1 [Source:HGNC Symbol;Acc:HGNC:4272]	0	43	43
ENSG00000108298	6143	RPL19	ribosomal protein L19 [Source:HGNC Symbol;Acc:HGNC:10312]	0	102	102
ENSG00000108306	84961	FBXL20	F-box and leucine rich repeat protein 20 [Source:HGNC Symbol;Acc:HGNC:24679]	0	1375	1375
ENSG00000108312	7343	UBTF	upstream binding transcription factor [Source:HGNC Symbol;Acc:HGNC:12511]	0	8	8
ENSG00000108342	1440	CSF3	colony stimulating factor 3 [Source:HGNC Symbol;Acc:HGNC:2438]	-16	133	149
ENSG00000108344	5709	PSMD3	proteasome 26S subunit, non-ATPase 3 [Source:HGNC Symbol;Acc:HGNC:9560]	-4	9	13
ENSG00000108349	22794	CASC3	CASC3 exon junction complex subunit [Source:HGNC Symbol;Acc:HGNC:17040]	0	92	92
ENSG00000108395	4591	TRIM37	tripartite motif containing 37 [Source:HGNC Symbol;Acc:HGNC:7523]	-15	15	30
ENSG00000108405	5023	P2RX1	purinergic receptor P2X 1 [Source:HGNC Symbol;Acc:HGNC:8533]	-67	0	67
ENSG00000108424	3837	KPNB1	karyopherin subunit beta 1 [Source:HGNC Symbol;Acc:HGNC:6400]	0	13	13
ENSG00000108433	9570	GOSR2	golgi SNAP receptor complex member 2 [Source:HGNC Symbol;Acc:HGNC:4431]	0	5	5
ENSG00000108443	6198	RPS6KB1	ribosomal protein S6 kinase B1 [Source:HGNC Symbol;Acc:HGNC:10436]	-41	0	41
ENSG00000108518	5216	PFN1	profilin 1 [Source:HGNC Symbol;Acc:HGNC:8881]	0	2	2
ENSG00000108559	4927	NUP88	nucleoporin 88 [Source:HGNC Symbol;Acc:HGNC:8067]	-56	0	56
ENSG00000108561	708	C1QBP	complement C1q binding protein [Source:HGNC Symbol;Acc:HGNC:1243]	-6	0	6
ENSG00000108590	51003	MED31	mediator complex subunit 31 [Source:HGNC Symbol;Acc:HGNC:24260]	0	9	9
ENSG00000108604	6603	SMARCD2	SWI/SNF related, matrix associated, actin dependent regulator of chromatin, subfamily d, member 2 [Source:HGNC Symbol;Acc:HGNC:11107]	-21	0	21
ENSG00000108654	1655	DDX5	DEAD-box helicase 5 [Source:HGNC Symbol;Acc:HGNC:2746]	0	1	1
ENSG00000108671	5717	PSMD11	proteasome 26S subunit, non-ATPase 11 [Source:HGNC Symbol;Acc:HGNC:9556]	-17	3	20
ENSG00000108691	6347	CCL2	C-C motif chemokine ligand 2 [Source:HGNC Symbol;Acc:HGNC:10618]	-76	0	76
ENSG00000108774	5878	RAB5C	RAB5C, member RAS oncogene family [Source:HGNC Symbol;Acc:HGNC:9785]	0	23	23
ENSG00000108826	51264	MRPL27	mitochondrial ribosomal protein L27 [Source:HGNC Symbol;Acc:HGNC:14483]	-321	0	321
ENSG00000108828	10493	VAT1	vesicle amine transport 1 [Source:HGNC Symbol;Acc:HGNC:16919]	0	167	167
ENSG00000108840	10014	HDAC5	histone deacetylase 5 [Source:HGNC Symbol;Acc:HGNC:14068]	-1	4	5
ENSG00000108854	64750	SMURF2	SMAD specific E3 ubiquitin protein ligase 2 [Source:HGNC Symbol;Acc:HGNC:16809]	0	5	5
ENSG00000108883	9343	EFTUD2	elongation factor Tu GTP binding domain containing 2 [Source:HGNC Symbol;Acc:HGNC:30858]	0	2	2
ENSG00000108946	5573	PRKAR1A	protein kinase cAMP-dependent type I regulatory subunit alpha [Source:HGNC Symbol;Acc:HGNC:9388]	0	5	5
ENSG00000108953	7531	YWHAE	tyrosine 3-monooxygenase/tryptophan 5-monooxygenase activation protein epsilon [Source:HGNC Symbol;Acc:HGNC:12851]	-1	29	30
ENSG00000109046	26118	WSB1	WD repeat and SOCS box containing 1 [Source:HGNC Symbol;Acc:HGNC:19221]	-11	45	56
ENSG00000109163	2798	GNRHR	gonadotropin releasing hormone receptor [Source:HGNC Symbol;Acc:HGNC:4421]	0	4	4
ENSG00000109184	23142	DCUN1D4	defective in cullin neddylation 1 domain containing 4 [Source:HGNC Symbol;Acc:HGNC:28998]	-3	9	12
ENSG00000109255	10874	NMU	neuromedin U [Source:HGNC Symbol;Acc:HGNC:7859]	0	110	110
ENSG00000109270	8649	LAMTOR3	late endosomal/lysosomal adaptor, MAPK and MTOR activator 3 [Source:HGNC Symbol;Acc:HGNC:15606]	0	153	153
ENSG00000109320	4790	NFKB1	nuclear factor kappa B subunit 1 [Source:HGNC Symbol;Acc:HGNC:7794]	0	31	31
ENSG00000109332	7323	UBE2D3	ubiquitin conjugating enzyme E2 D3 [Source:HGNC Symbol;Acc:HGNC:12476]	0	2108	2108
ENSG00000109339	5602	MAPK10	mitogen-activated protein kinase 10 [Source:HGNC Symbol;Acc:HGNC:6872]	-3	0	3
ENSG00000109458	2549	GAB1	GRB2 associated binding protein 1 [Source:HGNC Symbol;Acc:HGNC:4066]	-182	0	182
ENSG00000109466	11275	KLHL2	kelch like family member 2 [Source:HGNC Symbol;Acc:HGNC:6353]	-21	9	30
ENSG00000109501	7466	WFS1	wolframin ER transmembrane glycoprotein [Source:HGNC Symbol;Acc:HGNC:12762]	0	14	14
ENSG00000109606	1665	DHX15	DEAH-box helicase 15 [Source:HGNC Symbol;Acc:HGNC:2738]	-98	0	98
ENSG00000109654	23321	TRIM2	tripartite motif containing 2 [Source:HGNC Symbol;Acc:HGNC:15974]	-21	0	21
ENSG00000109670	55294	FBXW7	F-box and WD repeat domain containing 7 [Source:HGNC Symbol;Acc:HGNC:16712]	-551	0	551
ENSG00000109685	7468	NSD2	nuclear receptor binding SET domain protein 2 [Source:HGNC Symbol;Acc:HGNC:12766]	-2	9	11
ENSG00000109790	51088	KLHL5	kelch like family member 5 [Source:HGNC Symbol;Acc:HGNC:6356]	-6	0	6
ENSG00000109819	10891	PPARGC1A	PPARG coactivator 1 alpha [Source:HGNC Symbol;Acc:HGNC:9237]	0	2	2
ENSG00000109861	1075	CTSC	cathepsin C [Source:HGNC Symbol;Acc:HGNC:2528]	-40	0	40
ENSG00000109971	3312	HSPA8	heat shock protein family A (Hsp70) member 8 [Source:HGNC Symbol;Acc:HGNC:5241]	0	265	265
ENSG00000110092	595	CCND1	cyclin D1 [Source:HGNC Symbol;Acc:HGNC:1582]	-2306	0	2306
ENSG00000110107	27339	PRPF19	pre-mRNA processing factor 19 [Source:HGNC Symbol;Acc:HGNC:17896]	-2	13	15
ENSG00000110171	10612	TRIM3	tripartite motif containing 3 [Source:HGNC Symbol;Acc:HGNC:10064]	-6	0	6
ENSG00000110195	2348	FOLR1	folate receptor alpha [Source:HGNC Symbol;Acc:HGNC:3791]	-1	0	1
ENSG00000110200	25906	ANAPC15	anaphase promoting complex subunit 15 [Source:HGNC Symbol;Acc:HGNC:24531]	-206	0	206
ENSG00000110321	1982	EIF4G2	eukaryotic translation initiation factor 4 gamma 2 [Source:HGNC Symbol;Acc:HGNC:3297]	-10	0	10
ENSG00000110330	329	BIRC2	baculoviral IAP repeat containing 2 [Source:HGNC Symbol;Acc:HGNC:590]	-12	59	71
ENSG00000110344	9354	UBE4A	ubiquitination factor E4A [Source:HGNC Symbol;Acc:HGNC:12499]	-21	0	21
ENSG00000110395	867	CBL	Cbl proto-oncogene [Source:HGNC Symbol;Acc:HGNC:1541]	-5	2332	2337
ENSG00000110442	29099	COMMD9	COMM domain containing 9 [Source:HGNC Symbol;Acc:HGNC:25014]	-82	324	406
ENSG00000110448	921	CD5	CD5 molecule [Source:HGNC Symbol;Acc:HGNC:1685]	0	359	359
ENSG00000110651	975	CD81	CD81 molecule [Source:HGNC Symbol;Acc:HGNC:1701]	-7	0	7
ENSG00000110700	6207	RPS13	ribosomal protein S13 [Source:HGNC Symbol;Acc:HGNC:10386]	-9	151	160
ENSG00000110768	2965	GTF2H1	general transcription factor IIH subunit 1 [Source:HGNC Symbol;Acc:HGNC:4655]	0	200	200
ENSG00000110799	7450	VWF	von Willebrand factor [Source:HGNC Symbol;Acc:HGNC:12726]	-603	38	641
ENSG00000110801	5715	PSMD9	proteasome 26S subunit, non-ATPase 9 [Source:HGNC Symbol;Acc:HGNC:9567]	-3	73	76
ENSG00000110848	969	CD69	CD69 molecule [Source:HGNC Symbol;Acc:HGNC:1694]	-3	0	3
ENSG00000110917	9761	MLEC	malectin [Source:HGNC Symbol;Acc:HGNC:28973]	-527	0	527
ENSG00000110955	506	ATP5F1B	ATP synthase F1 subunit beta [Source:HGNC Symbol;Acc:HGNC:830]	-16	0	16
ENSG00000111057	3875	KRT18	keratin 18 [Source:HGNC Symbol;Acc:HGNC:6430]	-6	0	6
ENSG00000111144	4048	LTA4H	leukotriene A4 hydrolase [Source:HGNC Symbol;Acc:HGNC:6710]	-41	0	41
ENSG00000111196	55110	MAGOHB	mago homolog B, exon junction complex subunit [Source:HGNC Symbol;Acc:HGNC:25504]	-1189	2	1191
ENSG00000111276	1027	CDKN1B	cyclin dependent kinase inhibitor 1B [Source:HGNC Symbol;Acc:HGNC:1785]	-65	2	67
ENSG00000111321	4055	LTBR	lymphotoxin beta receptor [Source:HGNC Symbol;Acc:HGNC:6718]	-5	7	12
ENSG00000111445	5985	RFC5	replication factor C subunit 5 [Source:HGNC Symbol;Acc:HGNC:9973]	0	12	12
ENSG00000111481	22818	COPZ1	COPI coat complex subunit zeta 1 [Source:HGNC Symbol;Acc:HGNC:2243]	-2	358	360
ENSG00000111530	55832	CAND1	cullin associated and neddylation dissociated 1 [Source:HGNC Symbol;Acc:HGNC:30688]	-4	0	4
ENSG00000111540	5869	RAB5B	RAB5B, member RAS oncogene family [Source:HGNC Symbol;Acc:HGNC:9784]	0	1	1
ENSG00000111581	57122	NUP107	nucleoporin 107 [Source:HGNC Symbol;Acc:HGNC:29914]	-9	0	9
ENSG00000111605	11052	CPSF6	cleavage and polyadenylation specific factor 6 [Source:HGNC Symbol;Acc:HGNC:13871]	0	1	1
ENSG00000111615	11103	KRR1	KRR1 small subunit processome component homolog [Source:HGNC Symbol;Acc:HGNC:5176]	0	3	3
ENSG00000111640	2597	GAPDH	glyceraldehyde-3-phosphate dehydrogenase [Source:HGNC Symbol;Acc:HGNC:4141]	-1	734	735
ENSG00000111641	4839	NOP2	NOP2 nucleolar protein [Source:HGNC Symbol;Acc:HGNC:7867]	-23	0	23
ENSG00000111642	1108	CHD4	chromodomain helicase DNA binding protein 4 [Source:HGNC Symbol;Acc:HGNC:1919]	-12	0	12
ENSG00000111652	50813	COPS7A	COP9 signalosome subunit 7A [Source:HGNC Symbol;Acc:HGNC:16758]	-35	182	217
ENSG00000111664	2784	GNB3	G protein subunit beta 3 [Source:HGNC Symbol;Acc:HGNC:4400]	-176	2	178
ENSG00000111671	84727	SPSB2	splA/ryanodine receptor domain and SOCS box containing 2 [Source:HGNC Symbol;Acc:HGNC:29522]	0	77	77
ENSG00000111671	105369632	SPSB2	splA/ryanodine receptor domain and SOCS box containing 2 [Source:HGNC Symbol;Acc:HGNC:29522]	0	77	77
ENSG00000111676	1822	ATN1	atrophin 1 [Source:HGNC Symbol;Acc:HGNC:3033]	0	28	28
ENSG00000111679	5777	PTPN6	protein tyrosine phosphatase non-receptor type 6 [Source:HGNC Symbol;Acc:HGNC:9658]	-8	0	8
ENSG00000111716	3945	LDHB	lactate dehydrogenase B [Source:HGNC Symbol;Acc:HGNC:6541]	-2	0	2
ENSG00000111752	1911	PHC1	polyhomeotic homolog 1 [Source:HGNC Symbol;Acc:HGNC:3182]	0	5	5
ENSG00000111816	2444	FRK	fyn related Src family tyrosine kinase [Source:HGNC Symbol;Acc:HGNC:3955]	-8	0	8
ENSG00000112062	1432	MAPK14	mitogen-activated protein kinase 14 [Source:HGNC Symbol;Acc:HGNC:6876]	-1145	0	1145
ENSG00000112096	6648	SOD2	superoxide dismutase 2 [Source:HGNC Symbol;Acc:HGNC:11180]	-1	932	933
ENSG00000112118	4172	MCM3	minichromosome maintenance complex component 3 [Source:HGNC Symbol;Acc:HGNC:6945]	0	1	1
ENSG00000112146	26268	FBXO9	F-box protein 9 [Source:HGNC Symbol;Acc:HGNC:13588]	0	51	51
ENSG00000112149	9308	CD83	CD83 molecule [Source:HGNC Symbol;Acc:HGNC:1703]	0	1	1
ENSG00000112234	26235	FBXL4	F-box and leucine rich repeat protein 4 [Source:HGNC Symbol;Acc:HGNC:13601]	-1	0	1
ENSG00000112237	892	CCNC	cyclin C [Source:HGNC Symbol;Acc:HGNC:1581]	-318	0	318
ENSG00000112306	6206	RPS12	ribosomal protein S12 [Source:HGNC Symbol;Acc:HGNC:10385]	-1	10	11
ENSG00000112339	10767	HBS1L	HBS1 like translational GTPase [Source:HGNC Symbol;Acc:HGNC:4834]	0	5	5
ENSG00000112576	896	CCND3	cyclin D3 [Source:HGNC Symbol;Acc:HGNC:1585]	0	1	1
ENSG00000112592	6908	TBP	TATA-box binding protein [Source:HGNC Symbol;Acc:HGNC:11588]	-3	9	12
ENSG00000112640	5528	PPP2R5D	protein phosphatase 2 regulatory subunit B'delta [Source:HGNC Symbol;Acc:HGNC:9312]	-22	2	24
ENSG00000112651	51069	MRPL2	mitochondrial ribosomal protein L2 [Source:HGNC Symbol;Acc:HGNC:14056]	-9	0	9
ENSG00000112697	55754	TMEM30A	transmembrane protein 30A [Source:HGNC Symbol;Acc:HGNC:16667]	-4	115	119
ENSG00000112984	10112	KIF20A	kinesin family member 20A [Source:HGNC Symbol;Acc:HGNC:9787]	0	3	3
ENSG00000113013	3313	HSPA9	heat shock protein family A (Hsp70) member 9 [Source:HGNC Symbol;Acc:HGNC:5244]	-1	0	1
ENSG00000113140	6678	SPARC	secreted protein acidic and cysteine rich [Source:HGNC Symbol;Acc:HGNC:11219]	0	17	17
ENSG00000113194	23197	FAF2	Fas associated factor family member 2 [Source:HGNC Symbol;Acc:HGNC:24666]	0	14	14
ENSG00000113269	55819	RNF130	ring finger protein 130 [Source:HGNC Symbol;Acc:HGNC:18280]	0	28	28
ENSG00000113282	9685	CLINT1	clathrin interactor 1 [Source:HGNC Symbol;Acc:HGNC:23186]	-19	0	19
ENSG00000113328	900	CCNG1	cyclin G1 [Source:HGNC Symbol;Acc:HGNC:1592]	0	51	51
ENSG00000113360	29102	DROSHA	drosha ribonuclease III [Source:HGNC Symbol;Acc:HGNC:17904]	-1	7	8
ENSG00000113494	5618	PRLR	prolactin receptor [Source:HGNC Symbol;Acc:HGNC:9446]	-34	0	34
ENSG00000113558	6500	SKP1	S-phase kinase associated protein 1 [Source:HGNC Symbol;Acc:HGNC:10899]	-74	21	95
ENSG00000113575	5515	PPP2CA	protein phosphatase 2 catalytic subunit alpha [Source:HGNC Symbol;Acc:HGNC:9299]	-111	4	115
ENSG00000113580	2908	NR3C1	nuclear receptor subfamily 3 group C member 1 [Source:HGNC Symbol;Acc:HGNC:7978]	-34	2179	2213
ENSG00000113649	10915	TCERG1	transcription elongation regulator 1 [Source:HGNC Symbol;Acc:HGNC:15630]	0	4	4
ENSG00000113712	1452	CSNK1A1	casein kinase 1 alpha 1 [Source:HGNC Symbol;Acc:HGNC:2451]	0	733	733
ENSG00000113721	5159	PDGFRB	platelet derived growth factor receptor beta [Source:HGNC Symbol;Acc:HGNC:8804]	-855	0	855
ENSG00000113739	8614	STC2	stanniocalcin 2 [Source:HGNC Symbol;Acc:HGNC:11374]	-3	0	3
ENSG00000113758	1627	DBN1	drebrin 1 [Source:HGNC Symbol;Acc:HGNC:2695]	0	8	8
ENSG00000113916	604	BCL6	BCL6 transcription repressor [Source:HGNC Symbol;Acc:HGNC:1001]	0	24	24
ENSG00000114013	942	CD86	CD86 molecule [Source:HGNC Symbol;Acc:HGNC:1705]	-2	5	7
ENSG00000114125	9616	RNF7	ring finger protein 7 [Source:HGNC Symbol;Acc:HGNC:10070]	-113	68	181
ENSG00000114166	8850	KAT2B	lysine acetyltransferase 2B [Source:HGNC Symbol;Acc:HGNC:8638]	0	134	134
ENSG00000114251	7474	WNT5A	Wnt family member 5A [Source:HGNC Symbol;Acc:HGNC:12784]	-330	63	393
ENSG00000114346	1894	ECT2	epithelial cell transforming 2 [Source:HGNC Symbol;Acc:HGNC:3155]	-6	0	6
ENSG00000114353	2771	GNAI2	G protein subunit alpha i2 [Source:HGNC Symbol;Acc:HGNC:4385]	0	1416	1416
ENSG00000114354	10342	TFG	trafficking from ER to golgi regulator [Source:HGNC Symbol;Acc:HGNC:11758]	-1	5	6
ENSG00000114391	6152	RPL24	ribosomal protein L24 [Source:HGNC Symbol;Acc:HGNC:10325]	0	5	5
ENSG00000114416	8087	FXR1	FMR1 autosomal homolog 1 [Source:HGNC Symbol;Acc:HGNC:4023]	0	6	6
ENSG00000114450	59345	GNB4	G protein subunit beta 4 [Source:HGNC Symbol;Acc:HGNC:20731]	-5	253	258
ENSG00000114503	22916	NCBP2	nuclear cap binding protein subunit 2 [Source:HGNC Symbol;Acc:HGNC:7659]	0	227	227
ENSG00000114737	1154	CISH	cytokine inducible SH2 containing protein [Source:HGNC Symbol;Acc:HGNC:1984]	-52	0	52
ENSG00000114744	51122	COMMD2	COMM domain containing 2 [Source:HGNC Symbol;Acc:HGNC:24993]	-3	0	3
ENSG00000114745	64689	GORASP1	golgi reassembly stacking protein 1 [Source:HGNC Symbol;Acc:HGNC:16769]	-424	0	424
ENSG00000114767	9136	RRP9	ribosomal RNA processing 9, U3 small nucleolar RNA binding protein [Source:HGNC Symbol;Acc:HGNC:16829]	-5	0	5
ENSG00000114784	10289	EIF1B	eukaryotic translation initiation factor 1B [Source:HGNC Symbol;Acc:HGNC:30792]	-116	1	117
ENSG00000114850	6747	SSR3	signal sequence receptor subunit 3 [Source:HGNC Symbol;Acc:HGNC:11325]	-9	7	16
ENSG00000114867	1981	EIF4G1	eukaryotic translation initiation factor 4 gamma 1 [Source:HGNC Symbol;Acc:HGNC:3296]	0	25	25
ENSG00000114942	1933	EEF1B2	eukaryotic translation elongation factor 1 beta 2 [Source:HGNC Symbol;Acc:HGNC:3208]	0	2	2
ENSG00000114956	1716	DGUOK	deoxyguanosine kinase [Source:HGNC Symbol;Acc:HGNC:2858]	-2	0	2
ENSG00000115009	6364	CCL20	C-C motif chemokine ligand 20 [Source:HGNC Symbol;Acc:HGNC:10619]	0	332	332
ENSG00000115053	4691	NCL	nucleolin [Source:HGNC Symbol;Acc:HGNC:7667]	-8	0	8
ENSG00000115073	10120	ACTR1B	actin related protein 1B [Source:HGNC Symbol;Acc:HGNC:168]	0	5	5
ENSG00000115091	10096	ACTR3	actin related protein 3 [Source:HGNC Symbol;Acc:HGNC:170]	0	55	55
ENSG00000115128	51639	SF3B6	splicing factor 3b subunit 6 [Source:HGNC Symbol;Acc:HGNC:30096]	-4	0	4
ENSG00000115145	10254	STAM2	signal transducing adaptor molecule 2 [Source:HGNC Symbol;Acc:HGNC:11358]	-2	0	2
ENSG00000115204	4358	MPV17	mitochondrial inner membrane protein MPV17 [Source:HGNC Symbol;Acc:HGNC:7224]	0	204	204
ENSG00000115233	10213	PSMD14	proteasome 26S subunit, non-ATPase 14 [Source:HGNC Symbol;Acc:HGNC:16889]	-6	84	90
ENSG00000115241	5496	PPM1G	protein phosphatase, Mg2+/Mn2+ dependent 1G [Source:HGNC Symbol;Acc:HGNC:9278]	0	11	11
ENSG00000115263	2641	GCG	glucagon [Source:HGNC Symbol;Acc:HGNC:4191]	-52	3	55
ENSG00000115268	6209	RPS15	ribosomal protein S15 [Source:HGNC Symbol;Acc:HGNC:10388]	-46	0	46
ENSG00000115306	6711	SPTBN1	spectrin beta, non-erythrocytic 1 [Source:HGNC Symbol;Acc:HGNC:11275]	-38	3	41
ENSG00000115350	56655	POLE4	DNA polymerase epsilon 4, accessory subunit [Source:HGNC Symbol;Acc:HGNC:18755]	-1	18	19
ENSG00000115353	6869	TACR1	tachykinin receptor 1 [Source:HGNC Symbol;Acc:HGNC:11526]	-4	284	288
ENSG00000115414	2335	FN1	fibronectin 1 [Source:HGNC Symbol;Acc:HGNC:3778]	-9	329	338
ENSG00000115415	6772	STAT1	signal transducer and activator of transcription 1 [Source:HGNC Symbol;Acc:HGNC:11362]	0	392	392
ENSG00000115484	10575	CCT4	chaperonin containing TCP1 subunit 4 [Source:HGNC Symbol;Acc:HGNC:1617]	0	15	15
ENSG00000115524	23451	SF3B1	splicing factor 3b subunit 1 [Source:HGNC Symbol;Acc:HGNC:10768]	-78	0	78
ENSG00000115594	3554	IL1R1	interleukin 1 receptor type 1 [Source:HGNC Symbol;Acc:HGNC:5993]	-3	0	3
ENSG00000115641	2274	FHL2	four and a half LIM domains 2 [Source:HGNC Symbol;Acc:HGNC:3703]	-12	0	12
ENSG00000115718	5624	PROC	protein C, inactivator of coagulation factors Va and VIIIa [Source:HGNC Symbol;Acc:HGNC:9451]	-89	0	89
ENSG00000115758	4953	ODC1	ornithine decarboxylase 1 [Source:HGNC Symbol;Acc:HGNC:8109]	0	49	49
ENSG00000115828	25797	QPCT	glutaminyl-peptide cyclotransferase [Source:HGNC Symbol;Acc:HGNC:9753]	-1	81	82
ENSG00000115884	6382	SDC1	syndecan 1 [Source:HGNC Symbol;Acc:HGNC:10658]	-19	4	23
ENSG00000115966	1386	ATF2	activating transcription factor 2 [Source:HGNC Symbol;Acc:HGNC:784]	0	61	61
ENSG00000115977	22848	AAK1	AP2 associated kinase 1 [Source:HGNC Symbol;Acc:HGNC:19679]	0	463	463
ENSG00000116016	2034	EPAS1	endothelial PAS domain protein 1 [Source:HGNC Symbol;Acc:HGNC:3374]	-35	0	35
ENSG00000116030	7341	SUMO1	small ubiquitin like modifier 1 [Source:HGNC Symbol;Acc:HGNC:12502]	-39	62	101
ENSG00000116044	4780	NFE2L2	nuclear factor, erythroid 2 like 2 [Source:HGNC Symbol;Acc:HGNC:7782]	-1	1	2
ENSG00000116161	27101	CACYBP	calcyclin binding protein [Source:HGNC Symbol;Acc:HGNC:30423]	0	1	1
ENSG00000116171	6342	SCP2	sterol carrier protein 2 [Source:HGNC Symbol;Acc:HGNC:10606]	-151	0	151
ENSG00000116251	6146	RPL22	ribosomal protein L22 [Source:HGNC Symbol;Acc:HGNC:10315]	0	29	29
ENSG00000116260	5768	QSOX1	quiescin sulfhydryl oxidase 1 [Source:HGNC Symbol;Acc:HGNC:9756]	0	66	66
ENSG00000116288	11315	PARK7	Parkinsonism associated deglycase [Source:HGNC Symbol;Acc:HGNC:16369]	-1	89	90
ENSG00000116329	4985	OPRD1	opioid receptor delta 1 [Source:HGNC Symbol;Acc:HGNC:8153]	0	120	120
ENSG00000116350	6429	SRSF4	serine and arginine rich splicing factor 4 [Source:HGNC Symbol;Acc:HGNC:10786]	-12	76	88
ENSG00000116459	515	ATP5PB	ATP synthase peripheral stalk-membrane subunit b [Source:HGNC Symbol;Acc:HGNC:840]	0	141	141
ENSG00000116473	5906	RAP1A	RAP1A, member of RAS oncogene family [Source:HGNC Symbol;Acc:HGNC:9855]	-2	41	43
ENSG00000116478	3065	HDAC1	histone deacetylase 1 [Source:HGNC Symbol;Acc:HGNC:4852]	-455	391	846
ENSG00000116489	829	CAPZA1	capping actin protein of muscle Z-line subunit alpha 1 [Source:HGNC Symbol;Acc:HGNC:1488]	0	1996	1996
ENSG00000116514	127544	RNF19B	ring finger protein 19B [Source:HGNC Symbol;Acc:HGNC:26886]	0	531	531
ENSG00000116586	28956	LAMTOR2	late endosomal/lysosomal adaptor, MAPK and MTOR activator 2 [Source:HGNC Symbol;Acc:HGNC:29796]	-3	4	7
ENSG00000116661	26232	FBXO2	F-box protein 2 [Source:HGNC Symbol;Acc:HGNC:13581]	0	13	13
ENSG00000116663	26270	FBXO6	F-box protein 6 [Source:HGNC Symbol;Acc:HGNC:13585]	0	1194	1194
ENSG00000116670	10459	MAD2L2	mitotic arrest deficient 2 like 2 [Source:HGNC Symbol;Acc:HGNC:6764]	0	591	591
ENSG00000116675	9829	DNAJC6	DnaJ heat shock protein family (Hsp40) member C6 [Source:HGNC Symbol;Acc:HGNC:15469]	0	12	12
ENSG00000116678	3953	LEPR	leptin receptor [Source:HGNC Symbol;Acc:HGNC:6554]	0	45	45
ENSG00000116688	9927	MFN2	mitofusin 2 [Source:HGNC Symbol;Acc:HGNC:16877]	0	40	40
ENSG00000116717	1647	GADD45A	growth arrest and DNA damage inducible alpha [Source:HGNC Symbol;Acc:HGNC:4095]	0	3	3
ENSG00000116752	10286	BCAS2	BCAS2 pre-mRNA processing factor [Source:HGNC Symbol;Acc:HGNC:975]	0	510	510
ENSG00000116754	9295	SRSF11	serine and arginine rich splicing factor 11 [Source:HGNC Symbol;Acc:HGNC:10782]	0	21	21
ENSG00000116898	64960	MRPS15	mitochondrial ribosomal protein S15 [Source:HGNC Symbol;Acc:HGNC:14504]	0	49	49
ENSG00000117020	10000	AKT3	AKT serine/threonine kinase 3 [Source:HGNC Symbol;Acc:HGNC:393]	0	734	734
ENSG00000117118	6390	SDHB	succinate dehydrogenase complex iron sulfur subunit B [Source:HGNC Symbol;Acc:HGNC:10681]	0	6	6
ENSG00000117153	59349	KLHL12	kelch like family member 12 [Source:HGNC Symbol;Acc:HGNC:19360]	0	172	172
ENSG00000117222	5929	RBBP5	RB binding protein 5, histone lysine methyltransferase complex subunit [Source:HGNC Symbol;Acc:HGNC:9888]	-15	6	21
ENSG00000117226	2635	GBP3	guanylate binding protein 3 [Source:HGNC Symbol;Acc:HGNC:4184]	-65	0	65
ENSG00000117335	4179	CD46	CD46 molecule [Source:HGNC Symbol;Acc:HGNC:6953]	-28	0	28
ENSG00000117394	6513	SLC2A1	solute carrier family 2 member 1 [Source:HGNC Symbol;Acc:HGNC:11005]	-19	1	20
ENSG00000117395	10969	EBNA1BP2	EBNA1 binding protein 2 [Source:HGNC Symbol;Acc:HGNC:15531]	-4	0	4
ENSG00000117399	991	CDC20	cell division cycle 20 [Source:HGNC Symbol;Acc:HGNC:1723]	0	454	454
ENSG00000117400	4352	MPL	MPL proto-oncogene, thrombopoietin receptor [Source:HGNC Symbol;Acc:HGNC:7217]	-1	5	6
ENSG00000117450	5052	PRDX1	peroxiredoxin 1 [Source:HGNC Symbol;Acc:HGNC:9352]	-10	23	33
ENSG00000117461	8503	PIK3R3	phosphoinositide-3-kinase regulatory subunit 3 [Source:HGNC Symbol;Acc:HGNC:8981]	0	30	30
ENSG00000117533	8674	VAMP4	vesicle associated membrane protein 4 [Source:HGNC Symbol;Acc:HGNC:12645]	-1	37	38
ENSG00000117592	9588	PRDX6	peroxiredoxin 6 [Source:HGNC Symbol;Acc:HGNC:16753]	-1	13	14
ENSG00000117601	462	SERPINC1	serpin family C member 1 [Source:HGNC Symbol;Acc:HGNC:775]	0	11	11
ENSG00000117614	25949	SYF2	SYF2 pre-mRNA splicing factor [Source:HGNC Symbol;Acc:HGNC:19824]	-61	6	67
ENSG00000117676	6195	RPS6KA1	ribosomal protein S6 kinase A1 [Source:HGNC Symbol;Acc:HGNC:10430]	-46	0	46
ENSG00000117713	8289	ARID1A	AT-rich interaction domain 1A [Source:HGNC Symbol;Acc:HGNC:11110]	0	1	1
ENSG00000117724	1063	CENPF	centromere protein F [Source:HGNC Symbol;Acc:HGNC:1857]	0	1685	1685
ENSG00000117748	6118	RPA2	replication protein A2 [Source:HGNC Symbol;Acc:HGNC:10290]	-3	233	236
ENSG00000118007	10274	STAG1	stromal antigen 1 [Source:HGNC Symbol;Acc:HGNC:11354]	0	567	567
ENSG00000118137	335	APOA1	apolipoprotein A1 [Source:HGNC Symbol;Acc:HGNC:600]	-14	0	14
ENSG00000118363	9789	SPCS2	signal peptidase complex subunit 2 [Source:HGNC Symbol;Acc:HGNC:28962]	-179	0	179
ENSG00000118420	90025	UBE3D	ubiquitin protein ligase E3D [Source:HGNC Symbol;Acc:HGNC:21381]	-4	0	4
ENSG00000118432	1268	CNR1	cannabinoid receptor 1 [Source:HGNC Symbol;Acc:HGNC:2159]	-1	22	23
ENSG00000118473	84251	SGIP1	SH3GL interacting endocytic adaptor 1 [Source:HGNC Symbol;Acc:HGNC:25412]	0	13	13
ENSG00000118496	84085	FBXO30	F-box protein 30 [Source:HGNC Symbol;Acc:HGNC:15600]	-11	0	11
ENSG00000118513	4602	MYB	MYB proto-oncogene, transcription factor [Source:HGNC Symbol;Acc:HGNC:7545]	-2	0	2
ENSG00000118515	6446	SGK1	serum/glucocorticoid regulated kinase 1 [Source:HGNC Symbol;Acc:HGNC:10810]	0	3	3
ENSG00000118518	81847	RNF146	ring finger protein 146 [Source:HGNC Symbol;Acc:HGNC:21336]	0	2	2
ENSG00000118564	26234	FBXL5	F-box and leucine rich repeat protein 5 [Source:HGNC Symbol;Acc:HGNC:13602]	-25	0	25
ENSG00000118579	80306	MED28	mediator complex subunit 28 [Source:HGNC Symbol;Acc:HGNC:24628]	0	5	5
ENSG00000118640	8673	VAMP8	vesicle associated membrane protein 8 [Source:HGNC Symbol;Acc:HGNC:12647]	-118	30	148
ENSG00000118680	103910	MYL12B	myosin light chain 12B [Source:HGNC Symbol;Acc:HGNC:29827]	-23	0	23
ENSG00000118689	2309	FOXO3	forkhead box O3 [Source:HGNC Symbol;Acc:HGNC:3821]	-250	0	250
ENSG00000118705	6185	RPN2	ribophorin II [Source:HGNC Symbol;Acc:HGNC:10382]	-144	0	144
ENSG00000118785	6696	SPP1	secreted phosphoprotein 1 [Source:HGNC Symbol;Acc:HGNC:11255]	-12	2100	2112
ENSG00000118939	7347	UCHL3	ubiquitin C-terminal hydrolase L3 [Source:HGNC Symbol;Acc:HGNC:12515]	-126	0	126
ENSG00000119048	7320	UBE2B	ubiquitin conjugating enzyme E2 B [Source:HGNC Symbol;Acc:HGNC:12473]	-10	56	66
ENSG00000119203	51692	CPSF3	cleavage and polyadenylation specific factor 3 [Source:HGNC Symbol;Acc:HGNC:2326]	0	17	17
ENSG00000119318	5887	RAD23B	RAD23 homolog B, nucleotide excision repair protein [Source:HGNC Symbol;Acc:HGNC:9813]	0	31	31
ENSG00000119396	51552	RAB14	RAB14, member RAS oncogene family [Source:HGNC Symbol;Acc:HGNC:16524]	0	24	24
ENSG00000119401	22954	TRIM32	tripartite motif containing 32 [Source:HGNC Symbol;Acc:HGNC:16380]	0	829	829
ENSG00000119402	26190	FBXW2	F-box and WD repeat domain containing 2 [Source:HGNC Symbol;Acc:HGNC:13608]	0	15	15
ENSG00000119535	1441	CSF3R	colony stimulating factor 3 receptor [Source:HGNC Symbol;Acc:HGNC:2439]	0	32	32
ENSG00000119616	51077	FCF1	FCF1 rRNA-processing protein [Source:HGNC Symbol;Acc:HGNC:20220]	-1	0	1
ENSG00000119655	10577	NPC2	NPC intracellular cholesterol transporter 2 [Source:HGNC Symbol;Acc:HGNC:14537]	-42	18	60
ENSG00000119682	9870	AREL1	apoptosis resistant E3 ubiquitin protein ligase 1 [Source:HGNC Symbol;Acc:HGNC:20363]	-1	0	1
ENSG00000119689	1743	DLST	dihydrolipoamide S-succinyltransferase [Source:HGNC Symbol;Acc:HGNC:2911]	0	1	1
ENSG00000119699	7043	TGFB3	transforming growth factor beta 3 [Source:HGNC Symbol;Acc:HGNC:11769]	-2	0	2
ENSG00000119707	58517	RBM25	RNA binding motif protein 25 [Source:HGNC Symbol;Acc:HGNC:23244]	0	5	5
ENSG00000119772	1788	DNMT3A	DNA methyltransferase 3 alpha [Source:HGNC Symbol;Acc:HGNC:2978]	0	2	2
ENSG00000120253	348995	NUP43	nucleoporin 43 [Source:HGNC Symbol;Acc:HGNC:21182]	0	1	1
ENSG00000120306	84418	CYSTM1	cysteine rich transmembrane module containing 1 [Source:HGNC Symbol;Acc:HGNC:30239]	-489	0	489
ENSG00000120438	6950	TCP1	t-complex 1 [Source:HGNC Symbol;Acc:HGNC:11655]	-2	0	2
ENSG00000120696	84078	KBTBD7	kelch repeat and BTB domain containing 7 [Source:HGNC Symbol;Acc:HGNC:25266]	-13	11	24
ENSG00000120699	11340	EXOSC8	exosome component 8 [Source:HGNC Symbol;Acc:HGNC:17035]	-44	60	104
ENSG00000120705	2107	ETF1	eukaryotic translation termination factor 1 [Source:HGNC Symbol;Acc:HGNC:3477]	-23	0	23
ENSG00000120738	1958	EGR1	early growth response 1 [Source:HGNC Symbol;Acc:HGNC:3238]	-3	8	11
ENSG00000120833	8835	SOCS2	suppressor of cytokine signaling 2 [Source:HGNC Symbol;Acc:HGNC:19382]	-7	3	10
ENSG00000120885	1191	CLU	clusterin [Source:HGNC Symbol;Acc:HGNC:2095]	-4	1	5
ENSG00000120889	8795	TNFRSF10B	TNF receptor superfamily member 10b [Source:HGNC Symbol;Acc:HGNC:11905]	0	43	43
ENSG00000120899	2185	PTK2B	protein tyrosine kinase 2 beta [Source:HGNC Symbol;Acc:HGNC:9612]	-21	0	21
ENSG00000121022	10987	COPS5	COP9 signalosome subunit 5 [Source:HGNC Symbol;Acc:HGNC:2240]	-86	0	86
ENSG00000121060	7706	TRIM25	tripartite motif containing 25 [Source:HGNC Symbol;Acc:HGNC:12932]	-1	0	1
ENSG00000121211	84057	MND1	meiotic nuclear divisions 1 [Source:HGNC Symbol;Acc:HGNC:24839]	-9	0	9
ENSG00000121281	113	ADCY7	adenylate cyclase 7 [Source:HGNC Symbol;Acc:HGNC:238]	-10	34	44
ENSG00000121318	50839	TAS2R10	taste 2 receptor member 10 [Source:HGNC Symbol;Acc:HGNC:14918]	0	11	11
ENSG00000121481	6045	RNF2	ring finger protein 2 [Source:HGNC Symbol;Acc:HGNC:10061]	0	277	277
ENSG00000121594	941	CD80	CD80 molecule [Source:HGNC Symbol;Acc:HGNC:1700]	-7	176	183
ENSG00000121621	81930	KIF18A	kinesin family member 18A [Source:HGNC Symbol;Acc:HGNC:29441]	-1	0	1
ENSG00000121691	847	CAT	catalase [Source:HGNC Symbol;Acc:HGNC:1516]	0	11	11
ENSG00000121741	7750	ZMYM2	zinc finger MYM-type containing 2 [Source:HGNC Symbol;Acc:HGNC:12989]	-2	0	2
ENSG00000121797	9034	CCRL2	C-C motif chemokine receptor like 2 [Source:HGNC Symbol;Acc:HGNC:1612]	-9	0	9
ENSG00000121858	8743	TNFSF10	TNF superfamily member 10 [Source:HGNC Symbol;Acc:HGNC:11925]	-22	1	23
ENSG00000121879	5290	PIK3CA	phosphatidylinositol-4,5-bisphosphate 3-kinase catalytic subunit alpha [Source:HGNC Symbol;Acc:HGNC:8975]	-7	103	110
ENSG00000121957	29899	GPSM2	G protein signaling modulator 2 [Source:HGNC Symbol;Acc:HGNC:29501]	0	45	45
ENSG00000121966	7852	CXCR4	C-X-C motif chemokine receptor 4 [Source:HGNC Symbol;Acc:HGNC:2561]	-13	90	103
ENSG00000122008	51426	POLK	DNA polymerase kappa [Source:HGNC Symbol;Acc:HGNC:9183]	-1	0	1
ENSG00000122025	2322	FLT3	fms related receptor tyrosine kinase 3 [Source:HGNC Symbol;Acc:HGNC:3765]	-3	0	3
ENSG00000122026	6144	RPL21	ribosomal protein L21 [Source:HGNC Symbol;Acc:HGNC:10313]	-40	5	45
ENSG00000122034	2971	GTF3A	general transcription factor IIIA [Source:HGNC Symbol;Acc:HGNC:4662]	-2	29	31
ENSG00000122126	4952	OCRL	OCRL inositol polyphosphate-5-phosphatase [Source:HGNC Symbol;Acc:HGNC:8108]	-31	0	31
ENSG00000122140	51116	MRPS2	mitochondrial ribosomal protein S2 [Source:HGNC Symbol;Acc:HGNC:14495]	0	28	28
ENSG00000122218	1314	COPA	COPI coat complex subunit alpha [Source:HGNC Symbol;Acc:HGNC:2230]	-3	12	15
ENSG00000122257	5930	RBBP6	RB binding protein 6, ubiquitin ligase [Source:HGNC Symbol;Acc:HGNC:9889]	-1	78	79
ENSG00000122406	6125	RPL5	ribosomal protein L5 [Source:HGNC Symbol;Acc:HGNC:10360]	0	2272	2272
ENSG00000122705	1211	CLTA	clathrin light chain A [Source:HGNC Symbol;Acc:HGNC:2090]	-6	12	18
ENSG00000122779	8805	TRIM24	tripartite motif containing 24 [Source:HGNC Symbol;Acc:HGNC:11812]	-2	0	2
ENSG00000122786	800	CALD1	caldesmon 1 [Source:HGNC Symbol;Acc:HGNC:1441]	0	3	3
ENSG00000122861	5328	PLAU	plasminogen activator, urokinase [Source:HGNC Symbol;Acc:HGNC:9052]	0	7	7
ENSG00000122952	11130	ZWINT	ZW10 interacting kinetochore protein [Source:HGNC Symbol;Acc:HGNC:13195]	-1	1	2
ENSG00000123124	11059	WWP1	WW domain containing E3 ubiquitin protein ligase 1 [Source:HGNC Symbol;Acc:HGNC:17004]	-909	0	909
ENSG00000123136	10212	DDX39A	DExD-box helicase 39A [Source:HGNC Symbol;Acc:HGNC:17821]	-3	7	10
ENSG00000123143	5585	PKN1	protein kinase N1 [Source:HGNC Symbol;Acc:HGNC:9405]	0	29	29
ENSG00000123240	10133	OPTN	optineurin [Source:HGNC Symbol;Acc:HGNC:17142]	-1	1	2
ENSG00000123374	1017	CDK2	cyclin dependent kinase 2 [Source:HGNC Symbol;Acc:HGNC:1771]	-7	19	26
ENSG00000123485	55355	HJURP	Holliday junction recognition protein [Source:HGNC Symbol;Acc:HGNC:25444]	0	8	8
ENSG00000123609	9111	NMI	N-myc and STAT interactor [Source:HGNC Symbol;Acc:HGNC:7854]	-9	0	9
ENSG00000123728	57826	RAP2C	RAP2C, member of RAS oncogene family [Source:HGNC Symbol;Acc:HGNC:21165]	-28	0	28
ENSG00000123810	80776	B9D2	B9 domain containing 2 [Source:HGNC Symbol;Acc:HGNC:28636]	-1	0	1
ENSG00000123975	1164	CKS2	CDC28 protein kinase regulatory subunit 2 [Source:HGNC Symbol;Acc:HGNC:2000]	0	276	276
ENSG00000124107	6590	SLPI	secretory leukocyte peptidase inhibitor [Source:HGNC Symbol;Acc:HGNC:11092]	-7	0	7
ENSG00000124145	6385	SDC4	syndecan 4 [Source:HGNC Symbol;Acc:HGNC:10661]	-5	1	6
ENSG00000124151	8202	NCOA3	nuclear receptor coactivator 3 [Source:HGNC Symbol;Acc:HGNC:7670]	-2	46	48
ENSG00000124181	5335	PLCG1	phospholipase C gamma 1 [Source:HGNC Symbol;Acc:HGNC:9065]	-5	1	6
ENSG00000124193	6431	SRSF6	serine and arginine rich splicing factor 6 [Source:HGNC Symbol;Acc:HGNC:10788]	-239	0	239
ENSG00000124198	10564	ARFGEF2	ADP ribosylation factor guanine nucleotide exchange factor 2 [Source:HGNC Symbol;Acc:HGNC:15853]	-14	0	14
ENSG00000124216	6615	SNAI1	snail family transcriptional repressor 1 [Source:HGNC Symbol;Acc:HGNC:11128]	0	55	55
ENSG00000124222	8675	STX16	syntaxin 16 [Source:HGNC Symbol;Acc:HGNC:11431]	0	26	26
ENSG00000124226	55905	RNF114	ring finger protein 114 [Source:HGNC Symbol;Acc:HGNC:13094]	-6	426	432
ENSG00000124333	6845	VAMP7	vesicle associated membrane protein 7 [Source:HGNC Symbol;Acc:HGNC:11486]	-120	0	120
ENSG00000124422	23326	USP22	ubiquitin specific peptidase 22 [Source:HGNC Symbol;Acc:HGNC:12621]	0	13	13
ENSG00000124440	64344	HIF3A	hypoxia inducible factor 3 subunit alpha [Source:HGNC Symbol;Acc:HGNC:15825]	0	24	24
ENSG00000124491	2162	F13A1	coagulation factor XIII A chain [Source:HGNC Symbol;Acc:HGNC:3531]	0	7	7
ENSG00000124523	23408	SIRT5	sirtuin 5 [Source:HGNC Symbol;Acc:HGNC:14933]	-39	0	39
ENSG00000124541	88745	RRP36	ribosomal RNA processing 36 [Source:HGNC Symbol;Acc:HGNC:21374]	-40	0	40
ENSG00000124570	5269	SERPINB6	serpin family B member 6 [Source:HGNC Symbol;Acc:HGNC:8950]	-33	0	33
ENSG00000124614	6204	RPS10	ribosomal protein S10 [Source:HGNC Symbol;Acc:HGNC:10383]	-87	5	92
ENSG00000124762	1026	CDKN1A	cyclin dependent kinase inhibitor 1A [Source:HGNC Symbol;Acc:HGNC:1784]	-74	1	75
ENSG00000124783	6745	SSR1	signal sequence receptor subunit 1 [Source:HGNC Symbol;Acc:HGNC:11323]	-3	0	3
ENSG00000124813	860	RUNX2	RUNX family transcription factor 2 [Source:HGNC Symbol;Acc:HGNC:10472]	0	226	226
ENSG00000124831	9208	LRRFIP1	LRR binding FLII interacting protein 1 [Source:HGNC Symbol;Acc:HGNC:6702]	-3	0	3
ENSG00000124875	6372	CXCL6	C-X-C motif chemokine ligand 6 [Source:HGNC Symbol;Acc:HGNC:10643]	-15	26	41
ENSG00000124882	2069	EREG	epiregulin [Source:HGNC Symbol;Acc:HGNC:3443]	0	24	24
ENSG00000125148	4502	MT2A	metallothionein 2A [Source:HGNC Symbol;Acc:HGNC:7406]	0	407	407
ENSG00000125347	3659	IRF1	interferon regulatory factor 1 [Source:HGNC Symbol;Acc:HGNC:6116]	-34	0	34
ENSG00000125351	65109	UPF3B	UPF3B regulator of nonsense mediated mRNA decay [Source:HGNC Symbol;Acc:HGNC:20439]	-4	83	87
ENSG00000125378	652	BMP4	bone morphogenetic protein 4 [Source:HGNC Symbol;Acc:HGNC:1071]	-245	0	245
ENSG00000125398	6662	SOX9	SRY-box transcription factor 9 [Source:HGNC Symbol;Acc:HGNC:11204]	-869	0	869
ENSG00000125445	51081	MRPS7	mitochondrial ribosomal protein S7 [Source:HGNC Symbol;Acc:HGNC:14499]	-287	0	287
ENSG00000125447	23163	GGA3	golgi associated, gamma adaptin ear containing, ARF binding protein 3 [Source:HGNC Symbol;Acc:HGNC:17079]	-124	0	124
ENSG00000125450	79902	NUP85	nucleoporin 85 [Source:HGNC Symbol;Acc:HGNC:8734]	-945	0	945
ENSG00000125651	2962	GTF2F1	general transcription factor IIF subunit 1 [Source:HGNC Symbol;Acc:HGNC:4652]	-464	0	464
ENSG00000125676	57187	THOC2	THO complex 2 [Source:HGNC Symbol;Acc:HGNC:19073]	-1	0	1
ENSG00000125691	9349	RPL23	ribosomal protein L23 [Source:HGNC Symbol;Acc:HGNC:10316]	-226	0	226
ENSG00000125730	718	C3	complement C3 [Source:HGNC Symbol;Acc:HGNC:1318]	-12	906	918
ENSG00000125733	9322	TRIP10	thyroid hormone receptor interactor 10 [Source:HGNC Symbol;Acc:HGNC:12304]	-74	0	74
ENSG00000125753	7408	VASP	vasodilator stimulated phosphoprotein [Source:HGNC Symbol;Acc:HGNC:12652]	-2	0	2
ENSG00000125814	63908	NAPB	NSF attachment protein beta [Source:HGNC Symbol;Acc:HGNC:15751]	0	2	2
ENSG00000125818	9491	PSMF1	proteasome inhibitor subunit 1 [Source:HGNC Symbol;Acc:HGNC:9571]	-16	175	191
ENSG00000125826	10616	RBCK1	RANBP2-type and C3HC4-type zinc finger containing 1 [Source:HGNC Symbol;Acc:HGNC:15864]	-9	404	413
ENSG00000125835	6628	SNRPB	small nuclear ribonucleoprotein polypeptides B and B1 [Source:HGNC Symbol;Acc:HGNC:11153]	-14	32	46
ENSG00000125863	8195	MKKS	McKusick-Kaufman syndrome [Source:HGNC Symbol;Acc:HGNC:7108]	-6	6	12
ENSG00000125870	6629	SNRPB2	small nuclear ribonucleoprotein polypeptide B2 [Source:HGNC Symbol;Acc:HGNC:11155]	-5	0	5
ENSG00000125877	3704	ITPA	inosine triphosphatase [Source:HGNC Symbol;Acc:HGNC:6176]	-12	4	16
ENSG00000125910	8698	S1PR4	sphingosine-1-phosphate receptor 4 [Source:HGNC Symbol;Acc:HGNC:3170]	0	175	175
ENSG00000125944	10236	HNRNPR	heterogeneous nuclear ribonucleoprotein R [Source:HGNC Symbol;Acc:HGNC:5047]	0	3	3
ENSG00000125968	3397	ID1	inhibitor of DNA binding 1, HLH protein [Source:HGNC Symbol;Acc:HGNC:5360]	-48	0	48
ENSG00000125970	22913	RALY	RALY heterogeneous nuclear ribonucleoprotein [Source:HGNC Symbol;Acc:HGNC:15921]	-3	0	3
ENSG00000125971	83658	DYNLRB1	dynein light chain roadblock-type 1 [Source:HGNC Symbol;Acc:HGNC:15468]	-4	0	4
ENSG00000125977	8894	EIF2S2	eukaryotic translation initiation factor 2 subunit beta [Source:HGNC Symbol;Acc:HGNC:3266]	-562	0	562
ENSG00000126067	5690	PSMB2	proteasome 20S subunit beta 2 [Source:HGNC Symbol;Acc:HGNC:9539]	-18	248	266
ENSG00000126107	79654	HECTD3	HECT domain E3 ubiquitin protein ligase 3 [Source:HGNC Symbol;Acc:HGNC:26117]	-453	0	453
ENSG00000126351	7067	THRA	thyroid hormone receptor alpha [Source:HGNC Symbol;Acc:HGNC:11796]	-78	0	78
ENSG00000126353	1236	CCR7	C-C motif chemokine receptor 7 [Source:HGNC Symbol;Acc:HGNC:1608]	0	81	81
ENSG00000126456	3661	IRF3	interferon regulatory factor 3 [Source:HGNC Symbol;Acc:HGNC:6118]	-360	0	360
ENSG00000126457	3276	PRMT1	protein arginine methyltransferase 1 [Source:HGNC Symbol;Acc:HGNC:5187]	-3	0	3
ENSG00000126561	6776	STAT5A	signal transducer and activator of transcription 5A [Source:HGNC Symbol;Acc:HGNC:11366]	-247	0	247
ENSG00000126581	8678	BECN1	beclin 1 [Source:HGNC Symbol;Acc:HGNC:1034]	-72	0	72
ENSG00000126583	5582	PRKCG	protein kinase C gamma [Source:HGNC Symbol;Acc:HGNC:9402]	-49	0	49
ENSG00000126749	10436	EMG1	EMG1 N1-specific pseudouridine methyltransferase [Source:HGNC Symbol;Acc:HGNC:16912]	0	1	1
ENSG00000126777	3895	KTN1	kinectin 1 [Source:HGNC Symbol;Acc:HGNC:6467]	0	7	7
ENSG00000126787	9787	DLGAP5	DLG associated protein 5 [Source:HGNC Symbol;Acc:HGNC:16864]	0	133	133
ENSG00000126803	3306	HSPA2	heat shock protein family A (Hsp70) member 2 [Source:HGNC Symbol;Acc:HGNC:5235]	0	48	48
ENSG00000126934	5605	MAP2K2	mitogen-activated protein kinase kinase 2 [Source:HGNC Symbol;Acc:HGNC:6842]	-70	576	646
ENSG00000127022	821	CANX	calnexin [Source:HGNC Symbol;Acc:HGNC:1473]	-1	28	29
ENSG00000127191	7186	TRAF2	TNF receptor associated factor 2 [Source:HGNC Symbol;Acc:HGNC:12032]	0	5	5
ENSG00000127314	5908	RAP1B	RAP1B, member of RAS oncogene family [Source:HGNC Symbol;Acc:HGNC:9857]	-397	0	397
ENSG00000127362	50831	TAS2R3	taste 2 receptor member 3 [Source:HGNC Symbol;Acc:HGNC:14910]	-2	0	2
ENSG00000127452	54850	FBXL12	F-box and leucine rich repeat protein 12 [Source:HGNC Symbol;Acc:HGNC:13611]	-197	0	197
ENSG00000127481	23352	UBR4	ubiquitin protein ligase E3 component n-recognin 4 [Source:HGNC Symbol;Acc:HGNC:30313]	-1	193	194
ENSG00000127527	58513	EPS15L1	epidermal growth factor receptor pathway substrate 15 like 1 [Source:HGNC Symbol;Acc:HGNC:24634]	-2	190	192
ENSG00000127528	10365	KLF2	Kruppel like factor 2 [Source:HGNC Symbol;Acc:HGNC:6347]	-4	14	18
ENSG00000127585	146330	FBXL16	F-box and leucine rich repeat protein 16 [Source:HGNC Symbol;Acc:HGNC:14150]	0	127	127
ENSG00000127588	51764	GNG13	G protein subunit gamma 13 [Source:HGNC Symbol;Acc:HGNC:14131]	-1	451	452
ENSG00000127616	6597	SMARCA4	SWI/SNF related, matrix associated, actin dependent regulator of chromatin, subfamily a, member 4 [Source:HGNC Symbol;Acc:HGNC:11100]	-66	1	67
ENSG00000127666	148022	TICAM1	toll like receptor adaptor molecule 1 [Source:HGNC Symbol;Acc:HGNC:18348]	-5	0	5
ENSG00000127824	7277	TUBA4A	tubulin alpha 4a [Source:HGNC Symbol;Acc:HGNC:12407]	-98	28	126
ENSG00000127870	6049	RNF6	ring finger protein 6 [Source:HGNC Symbol;Acc:HGNC:10069]	-4	103	107
ENSG00000127914	10142	AKAP9	A-kinase anchoring protein 9 [Source:HGNC Symbol;Acc:HGNC:379]	0	5	5
ENSG00000127920	2791	GNG11	G protein subunit gamma 11 [Source:HGNC Symbol;Acc:HGNC:4403]	0	3954	3954
ENSG00000127922	7979	SEM1	SEM1 26S proteasome complex subunit [Source:HGNC Symbol;Acc:HGNC:10845]	-202	0	202
ENSG00000127928	2792	GNGT1	G protein subunit gamma transducin 1 [Source:HGNC Symbol;Acc:HGNC:4411]	-47	1487	1534
ENSG00000127946	3092	HIP1	huntingtin interacting protein 1 [Source:HGNC Symbol;Acc:HGNC:4913]	0	331	331
ENSG00000127955	2770	GNAI1	G protein subunit alpha i1 [Source:HGNC Symbol;Acc:HGNC:4384]	0	1569	1569
ENSG00000128052	3791	KDR	kinase insert domain receptor [Source:HGNC Symbol;Acc:HGNC:6307]	-37	0	37
ENSG00000128245	7533	YWHAH	tyrosine 3-monooxygenase/tryptophan 5-monooxygenase activation protein eta [Source:HGNC Symbol;Acc:HGNC:12853]	-25	81	106
ENSG00000128272	468	ATF4	activating transcription factor 4 [Source:HGNC Symbol;Acc:HGNC:786]	-2	71	73
ENSG00000128285	2847	MCHR1	melanin concentrating hormone receptor 1 [Source:HGNC Symbol;Acc:HGNC:4479]	-1	2	3
ENSG00000128340	5880	RAC2	Rac family small GTPase 2 [Source:HGNC Symbol;Acc:HGNC:9802]	0	21	21
ENSG00000128342	3976	LIF	LIF interleukin 6 family cytokine [Source:HGNC Symbol;Acc:HGNC:6596]	-1	17	18
ENSG00000128512	9732	DOCK4	dedicator of cytokinesis 4 [Source:HGNC Symbol;Acc:HGNC:19192]	0	4	4
ENSG00000128524	9296	ATP6V1F	ATPase H+ transporting V1 subunit F [Source:HGNC Symbol;Acc:HGNC:16832]	0	7	7
ENSG00000128534	51691	LSM8	LSM8 homolog, U6 small nuclear RNA associated [Source:HGNC Symbol;Acc:HGNC:20471]	-97	0	97
ENSG00000128564	7425	VGF	VGF nerve growth factor inducible [Source:HGNC Symbol;Acc:HGNC:12684]	0	61	61
ENSG00000128604	3663	IRF5	interferon regulatory factor 5 [Source:HGNC Symbol;Acc:HGNC:6120]	0	161	161
ENSG00000128626	6183	MRPS12	mitochondrial ribosomal protein S12 [Source:HGNC Symbol;Acc:HGNC:10380]	0	6	6
ENSG00000128731	8924	HERC2	HECT and RLD domain containing E3 ubiquitin protein ligase 2 [Source:HGNC Symbol;Acc:HGNC:4868]	-2	2	4
ENSG00000128739	6638	SNRPN	small nuclear ribonucleoprotein polypeptide N [Source:HGNC Symbol;Acc:HGNC:11164]	0	14	14
ENSG00000128951	1854	DUT	deoxyuridine triphosphatase [Source:HGNC Symbol;Acc:HGNC:3078]	0	116	116
ENSG00000129055	25847	ANAPC13	anaphase promoting complex subunit 13 [Source:HGNC Symbol;Acc:HGNC:24540]	-3	2676	2679
ENSG00000129083	1315	COPB1	COPI coat complex subunit beta 1 [Source:HGNC Symbol;Acc:HGNC:2231]	-39	34	73
ENSG00000129084	5682	PSMA1	proteasome 20S subunit alpha 1 [Source:HGNC Symbol;Acc:HGNC:9530]	-201	37	238
ENSG00000129128	60559	SPCS3	signal peptidase complex subunit 3 [Source:HGNC Symbol;Acc:HGNC:26212]	0	15	15
ENSG00000129226	968	CD68	CD68 molecule [Source:HGNC Symbol;Acc:HGNC:1693]	-2	0	2
ENSG00000129460	25983	NGDN	neuroguidin [Source:HGNC Symbol;Acc:HGNC:20271]	0	3	3
ENSG00000129467	196883	ADCY4	adenylate cyclase 4 [Source:HGNC Symbol;Acc:HGNC:235]	-286	0	286
ENSG00000129474	84962	AJUBA	ajuba LIM protein [Source:HGNC Symbol;Acc:HGNC:20250]	0	26	26
ENSG00000129521	112399	EGLN3	egl-9 family hypoxia inducible factor 3 [Source:HGNC Symbol;Acc:HGNC:14661]	-12	0	12
ENSG00000129559	4738	NEDD8	NEDD8 ubiquitin like modifier [Source:HGNC Symbol;Acc:HGNC:7732]	-51	44	95
ENSG00000129625	7905	REEP5	receptor accessory protein 5 [Source:HGNC Symbol;Acc:HGNC:30077]	0	3	3
ENSG00000129682	2258	FGF13	fibroblast growth factor 13 [Source:HGNC Symbol;Acc:HGNC:3670]	-56	0	56
ENSG00000129691	9070	ASH2L	ASH2 like, histone lysine methyltransferase complex subunit [Source:HGNC Symbol;Acc:HGNC:744]	-52	0	52
ENSG00000129810	151648	SGO1	shugoshin 1 [Source:HGNC Symbol;Acc:HGNC:25088]	0	14	14
ENSG00000130164	3949	LDLR	low density lipoprotein receptor [Source:HGNC Symbol;Acc:HGNC:6547]	-449	1	450
ENSG00000130177	8881	CDC16	cell division cycle 16 [Source:HGNC Symbol;Acc:HGNC:1720]	-9	278	287
ENSG00000130203	348	APOE	apolipoprotein E [Source:HGNC Symbol;Acc:HGNC:613]	0	190	190
ENSG00000130255	25873	RPL36	ribosomal protein L36 [Source:HGNC Symbol;Acc:HGNC:13631]	-186	0	186
ENSG00000130332	51690	LSM7	LSM7 homolog, U6 small nuclear RNA and mRNA degradation associated [Source:HGNC Symbol;Acc:HGNC:20470]	-137	0	137
ENSG00000130402	81	ACTN4	actinin alpha 4 [Source:HGNC Symbol;Acc:HGNC:166]	-3	0	3
ENSG00000130427	2056	EPO	erythropoietin [Source:HGNC Symbol;Acc:HGNC:3415]	-656	6	662
ENSG00000130475	23149	FCHO1	FCH and mu domain containing endocytic adaptor 1 [Source:HGNC Symbol;Acc:HGNC:29002]	-21	38	59
ENSG00000130528	3270	HRC	histidine rich calcium binding protein [Source:HGNC Symbol;Acc:HGNC:5178]	0	9	9
ENSG00000130560	10422	UBAC1	UBA domain containing 1 [Source:HGNC Symbol;Acc:HGNC:30221]	0	50	50
ENSG00000130702	3911	LAMA5	laminin subunit alpha 5 [Source:HGNC Symbol;Acc:HGNC:6485]	-2	0	2
ENSG00000130706	11047	ADRM1	adhesion regulating molecule 1 [Source:HGNC Symbol;Acc:HGNC:15759]	-5	0	5
ENSG00000130724	27243	CHMP2A	charged multivesicular body protein 2A [Source:HGNC Symbol;Acc:HGNC:30216]	-2	6	8
ENSG00000130725	9040	UBE2M	ubiquitin conjugating enzyme E2 M [Source:HGNC Symbol;Acc:HGNC:12491]	-118	1515	1633
ENSG00000130726	10155	TRIM28	tripartite motif containing 28 [Source:HGNC Symbol;Acc:HGNC:16384]	0	8	8
ENSG00000130741	1968	EIF2S3	eukaryotic translation initiation factor 2 subunit gamma [Source:HGNC Symbol;Acc:HGNC:3267]	-68	92	160
ENSG00000130787	9026	HIP1R	huntingtin interacting protein 1 related [Source:HGNC Symbol;Acc:HGNC:18415]	-126	0	126
ENSG00000130811	8666	EIF3G	eukaryotic translation initiation factor 3 subunit G [Source:HGNC Symbol;Acc:HGNC:3274]	-8	0	8
ENSG00000130985	7317	UBA1	ubiquitin like modifier activating enzyme 1 [Source:HGNC Symbol;Acc:HGNC:12469]	-2	519	521
ENSG00000131143	1327	COX4I1	cytochrome c oxidase subunit 4I1 [Source:HGNC Symbol;Acc:HGNC:2265]	-19	0	19
ENSG00000131236	10487	CAP1	cyclase associated actin cytoskeleton regulatory protein 1 [Source:HGNC Symbol;Acc:HGNC:20040]	0	16	16
ENSG00000131263	51132	RLIM	ring finger protein, LIM domain interacting [Source:HGNC Symbol;Acc:HGNC:13429]	-1	1	2
ENSG00000131323	7187	TRAF3	TNF receptor associated factor 3 [Source:HGNC Symbol;Acc:HGNC:12033]	-5	0	5
ENSG00000131437	11127	KIF3A	kinesin family member 3A [Source:HGNC Symbol;Acc:HGNC:6319]	-1	0	1
ENSG00000131462	7283	TUBG1	tubulin gamma 1 [Source:HGNC Symbol;Acc:HGNC:12417]	-2	1	3
ENSG00000131467	10197	PSME3	proteasome activator subunit 3 [Source:HGNC Symbol;Acc:HGNC:9570]	-13	5	18
ENSG00000131475	84313	VPS25	vacuolar protein sorting 25 homolog [Source:HGNC Symbol;Acc:HGNC:28122]	-26	0	26
ENSG00000131504	1729	DIAPH1	diaphanous related formin 1 [Source:HGNC Symbol;Acc:HGNC:2876]	-3	3	6
ENSG00000131508	7322	UBE2D2	ubiquitin conjugating enzyme E2 D2 [Source:HGNC Symbol;Acc:HGNC:12475]	-37	658	695
ENSG00000131653	84231	TRAF7	TNF receptor associated factor 7 [Source:HGNC Symbol;Acc:HGNC:20456]	0	15	15
ENSG00000131724	3597	IL13RA1	interleukin 13 receptor subunit alpha 1 [Source:HGNC Symbol;Acc:HGNC:5974]	-5	0	5
ENSG00000131747	7153	TOP2A	DNA topoisomerase II alpha [Source:HGNC Symbol;Acc:HGNC:11989]	0	68	68
ENSG00000131759	5914	RARA	retinoic acid receptor alpha [Source:HGNC Symbol;Acc:HGNC:9864]	-1	3	4
ENSG00000131791	5565	PRKAB2	protein kinase AMP-activated non-catalytic subunit beta 2 [Source:HGNC Symbol;Acc:HGNC:9379]	0	4	4
ENSG00000131828	5160	PDHA1	pyruvate dehydrogenase E1 subunit alpha 1 [Source:HGNC Symbol;Acc:HGNC:8806]	0	1	1
ENSG00000131876	6627	SNRPA1	small nuclear ribonucleoprotein polypeptide A' [Source:HGNC Symbol;Acc:HGNC:11152]	-35	0	35
ENSG00000131966	55860	ACTR10	actin related protein 10 [Source:HGNC Symbol;Acc:HGNC:17372]	-30	0	30
ENSG00000131981	3958	LGALS3	galectin 3 [Source:HGNC Symbol;Acc:HGNC:6563]	-9	2	11
ENSG00000132004	84261	FBXW9	F-box and WD repeat domain containing 9 [Source:HGNC Symbol;Acc:HGNC:28136]	-74	0	74
ENSG00000132109	6737	TRIM21	tripartite motif containing 21 [Source:HGNC Symbol;Acc:HGNC:11312]	-3	0	3
ENSG00000132128	10489	LRRC41	leucine rich repeat containing 41 [Source:HGNC Symbol;Acc:HGNC:16917]	0	955	955
ENSG00000132141	10693	CCT6B	chaperonin containing TCP1 subunit 6B [Source:HGNC Symbol;Acc:HGNC:1621]	0	16	16
ENSG00000132155	5894	RAF1	Raf-1 proto-oncogene, serine/threonine kinase [Source:HGNC Symbol;Acc:HGNC:9829]	-6	310	316
ENSG00000132170	5468	PPARG	peroxisome proliferator activated receptor gamma [Source:HGNC Symbol;Acc:HGNC:9236]	-914	0	914
ENSG00000132182	23225	NUP210	nucleoporin 210 [Source:HGNC Symbol;Acc:HGNC:30052]	0	3	3
ENSG00000132341	5901	RAN	RAN, member RAS oncogene family [Source:HGNC Symbol;Acc:HGNC:9846]	0	16	16
ENSG00000132383	6117	RPA1	replication protein A1 [Source:HGNC Symbol;Acc:HGNC:10289]	0	5	5
ENSG00000132388	7326	UBE2G1	ubiquitin conjugating enzyme E2 G1 [Source:HGNC Symbol;Acc:HGNC:12482]	0	12	12
ENSG00000132432	23480	SEC61G	SEC61 translocon subunit gamma [Source:HGNC Symbol;Acc:HGNC:18277]	0	4	4
ENSG00000132470	3691	ITGB4	integrin subunit beta 4 [Source:HGNC Symbol;Acc:HGNC:6158]	-166	0	166
ENSG00000132485	9406	ZRANB2	zinc finger RANBP2-type containing 2 [Source:HGNC Symbol;Acc:HGNC:13058]	0	2	2
ENSG00000132510	23135	KDM6B	lysine demethylase 6B [Source:HGNC Symbol;Acc:HGNC:29012]	-2	0	2
ENSG00000132535	1742	DLG4	discs large MAGUK scaffold protein 4 [Source:HGNC Symbol;Acc:HGNC:2903]	-7	0	7
ENSG00000132646	5111	PCNA	proliferating cell nuclear antigen [Source:HGNC Symbol;Acc:HGNC:8729]	-65	6	71
ENSG00000132718	23208	SYT11	synaptotagmin 11 [Source:HGNC Symbol;Acc:HGNC:19239]	0	2	2
ENSG00000132792	56259	CTNNBL1	catenin beta like 1 [Source:HGNC Symbol;Acc:HGNC:15879]	-481	0	481
ENSG00000132879	93611	FBXO44	F-box protein 44 [Source:HGNC Symbol;Acc:HGNC:24847]	0	1472	1472
ENSG00000132912	51164	DCTN4	dynactin subunit 4 [Source:HGNC Symbol;Acc:HGNC:15518]	0	4	4
ENSG00000132964	1024	CDK8	cyclin dependent kinase 8 [Source:HGNC Symbol;Acc:HGNC:1779]	-6	786	792
ENSG00000133030	23164	MPRIP	myosin phosphatase Rho interacting protein [Source:HGNC Symbol;Acc:HGNC:30321]	0	10	10
ENSG00000133101	8900	CCNA1	cyclin A1 [Source:HGNC Symbol;Acc:HGNC:1577]	0	23	23
ENSG00000133119	5983	RFC3	replication factor C subunit 3 [Source:HGNC Symbol;Acc:HGNC:9971]	-9	17	26
ENSG00000133216	2048	EPHB2	EPH receptor B2 [Source:HGNC Symbol;Acc:HGNC:3393]	-17	9	26
ENSG00000133226	10250	SRRM1	serine and arginine repetitive matrix 1 [Source:HGNC Symbol;Acc:HGNC:16638]	0	9	9
ENSG00000133392	4629	MYH11	myosin heavy chain 11 [Source:HGNC Symbol;Acc:HGNC:7569]	0	68	68
ENSG00000133606	23608	MKRN1	makorin ring finger protein 1 [Source:HGNC Symbol;Acc:HGNC:7112]	-1	18	19
ENSG00000133636	4922	NTS	neurotensin [Source:HGNC Symbol;Acc:HGNC:8038]	-23	0	23
ENSG00000133703	3845	KRAS	KRAS proto-oncogene, GTPase [Source:HGNC Symbol;Acc:HGNC:6407]	-8391	0	8391
ENSG00000134001	1965	EIF2S1	eukaryotic translation initiation factor 2 subunit alpha [Source:HGNC Symbol;Acc:HGNC:3265]	0	6	6
ENSG00000134057	891	CCNB1	cyclin B1 [Source:HGNC Symbol;Acc:HGNC:1579]	-75	22	97
ENSG00000134058	1022	CDK7	cyclin dependent kinase 7 [Source:HGNC Symbol;Acc:HGNC:1778]	-961	0	961
ENSG00000134070	3656	IRAK2	interleukin 1 receptor associated kinase 2 [Source:HGNC Symbol;Acc:HGNC:6113]	-2	0	2
ENSG00000134086	7428	VHL	von Hippel-Lindau tumor suppressor [Source:HGNC Symbol;Acc:HGNC:12687]	-13	35	48
ENSG00000134202	2947	GSTM3	glutathione S-transferase mu 3 [Source:HGNC Symbol;Acc:HGNC:4635]	-35	0	35
ENSG00000134215	10451	VAV3	vav guanine nucleotide exchange factor 3 [Source:HGNC Symbol;Acc:HGNC:12659]	-79	5	84
ENSG00000134243	6272	SORT1	sortilin 1 [Source:HGNC Symbol;Acc:HGNC:11186]	-11	0	11
ENSG00000134248	10542	LAMTOR5	late endosomal/lysosomal adaptor, MAPK and MTOR activator 5 [Source:HGNC Symbol;Acc:HGNC:17955]	0	580	580
ENSG00000134259	4803	NGF	nerve growth factor [Source:HGNC Symbol;Acc:HGNC:7808]	-13	17	30
ENSG00000134287	377	ARF3	ADP ribosylation factor 3 [Source:HGNC Symbol;Acc:HGNC:654]	-10	0	10
ENSG00000134308	10971	YWHAQ	tyrosine 3-monooxygenase/tryptophan 5-monooxygenase activation protein theta [Source:HGNC Symbol;Acc:HGNC:12854]	0	49	49
ENSG00000134318	9475	ROCK2	Rho associated coiled-coil containing protein kinase 2 [Source:HGNC Symbol;Acc:HGNC:10252]	-1	3	4
ENSG00000134333	3939	LDHA	lactate dehydrogenase A [Source:HGNC Symbol;Acc:HGNC:6535]	0	356	356
ENSG00000134371	79577	CDC73	cell division cycle 73 [Source:HGNC Symbol;Acc:HGNC:16783]	0	4	4
ENSG00000134453	84991	RBM17	RNA binding motif protein 17 [Source:HGNC Symbol;Acc:HGNC:16944]	0	2	2
ENSG00000134480	902	CCNH	cyclin H [Source:HGNC Symbol;Acc:HGNC:1594]	-1242	2	1244
ENSG00000134489	59340	HRH4	histamine receptor H4 [Source:HGNC Symbol;Acc:HGNC:17383]	0	20	20
ENSG00000134574	1643	DDB2	damage specific DNA binding protein 2 [Source:HGNC Symbol;Acc:HGNC:2718]	0	6	6
ENSG00000134686	1912	PHC2	polyhomeotic homolog 2 [Source:HGNC Symbol;Acc:HGNC:3183]	0	269	269
ENSG00000134697	29889	GNL2	G protein nucleolar 2 [Source:HGNC Symbol;Acc:HGNC:29925]	-4	0	4
ENSG00000134817	187	APLNR	apelin receptor [Source:HGNC Symbol;Acc:HGNC:339]	-114	0	114
ENSG00000134853	5156	PDGFRA	platelet derived growth factor receptor alpha [Source:HGNC Symbol;Acc:HGNC:8803]	-886	0	886
ENSG00000134954	2113	ETS1	ETS proto-oncogene 1, transcription factor [Source:HGNC Symbol;Acc:HGNC:3488]	-1	0	1
ENSG00000134970	51014	TMED7	transmembrane p24 trafficking protein 7 [Source:HGNC Symbol;Acc:HGNC:24253]	-4	0	4
ENSG00000134982	324	APC	APC regulator of WNT signaling pathway [Source:HGNC Symbol;Acc:HGNC:583]	0	2	2
ENSG00000135046	301	ANXA1	annexin A1 [Source:HGNC Symbol;Acc:HGNC:533]	-89	76	165
ENSG00000135047	1514	CTSL	cathepsin L [Source:HGNC Symbol;Acc:HGNC:2537]	0	208	208
ENSG00000135052	51280	GOLM1	golgi membrane protein 1 [Source:HGNC Symbol;Acc:HGNC:15451]	-8	16	24
ENSG00000135218	948	CD36	CD36 molecule [Source:HGNC Symbol;Acc:HGNC:1663]	0	5	5
ENSG00000135249	60561	RINT1	RAD50 interactor 1 [Source:HGNC Symbol;Acc:HGNC:21876]	-1	0	1
ENSG00000135316	10492	SYNCRIP	synaptotagmin binding cytoplasmic RNA interacting protein [Source:HGNC Symbol;Acc:HGNC:16918]	-4	0	4
ENSG00000135318	4907	NT5E	5'-nucleotidase ecto [Source:HGNC Symbol;Acc:HGNC:8021]	0	5	5
ENSG00000135341	6885	MAP3K7	mitogen-activated protein kinase kinase kinase 7 [Source:HGNC Symbol;Acc:HGNC:6859]	-29	0	29
ENSG00000135404	967	CD63	CD63 molecule [Source:HGNC Symbol;Acc:HGNC:1692]	-108	4	112
ENSG00000135424	3679	ITGA7	integrin subunit alpha 7 [Source:HGNC Symbol;Acc:HGNC:6143]	-2	28	30
ENSG00000135446	1019	CDK4	cyclin dependent kinase 4 [Source:HGNC Symbol;Acc:HGNC:1773]	-3	170	173
ENSG00000135476	9700	ESPL1	extra spindle pole bodies like 1, separase [Source:HGNC Symbol;Acc:HGNC:16856]	0	1	1
ENSG00000135486	3178	HNRNPA1	heterogeneous nuclear ribonucleoprotein A1 [Source:HGNC Symbol;Acc:HGNC:5031]	0	18	18
ENSG00000135506	10956	OS9	OS9 endoplasmic reticulum lectin [Source:HGNC Symbol;Acc:HGNC:16994]	-51	0	51
ENSG00000135597	85021	REPS1	RALBP1 associated Eps domain containing 1 [Source:HGNC Symbol;Acc:HGNC:15578]	-6	0	6
ENSG00000135624	10574	CCT7	chaperonin containing TCP1 subunit 7 [Source:HGNC Symbol;Acc:HGNC:1622]	-5	0	5
ENSG00000135677	2799	GNS	glucosamine (N-acetyl)-6-sulfatase [Source:HGNC Symbol;Acc:HGNC:4422]	0	52	52
ENSG00000135679	4193	MDM2	MDM2 proto-oncogene [Source:HGNC Symbol;Acc:HGNC:6973]	0	76	76
ENSG00000135720	1783	DYNC1LI2	dynein cytoplasmic 1 light intermediate chain 2 [Source:HGNC Symbol;Acc:HGNC:2966]	-6	0	6
ENSG00000135722	55336	FBXL8	F-box and leucine rich repeat protein 8 [Source:HGNC Symbol;Acc:HGNC:17875]	-13	0	13
ENSG00000135744	183	AGT	angiotensinogen [Source:HGNC Symbol;Acc:HGNC:333]	-570	8	578
ENSG00000135775	22796	COG2	component of oligomeric golgi complex 2 [Source:HGNC Symbol;Acc:HGNC:6546]	-34	0	34
ENSG00000135821	2752	GLUL	glutamate-ammonia ligase [Source:HGNC Symbol;Acc:HGNC:4341]	-249	0	249
ENSG00000135862	3915	LAMC1	laminin subunit gamma 1 [Source:HGNC Symbol;Acc:HGNC:6492]	-46	88	134
ENSG00000135898	9290	GPR55	G protein-coupled receptor 55 [Source:HGNC Symbol;Acc:HGNC:4511]	-21	47	68
ENSG00000136026	10970	CKAP4	cytoskeleton associated protein 4 [Source:HGNC Symbol;Acc:HGNC:16991]	-38	0	38
ENSG00000136068	2317	FLNB	filamin B [Source:HGNC Symbol;Acc:HGNC:3755]	-44	0	44
ENSG00000136111	9882	TBC1D4	TBC1 domain family member 4 [Source:HGNC Symbol;Acc:HGNC:19165]	-41	0	41
ENSG00000136152	83548	COG3	component of oligomeric golgi complex 3 [Source:HGNC Symbol;Acc:HGNC:18619]	-1	0	1
ENSG00000136153	4008	LMO7	LIM domain 7 [Source:HGNC Symbol;Acc:HGNC:6646]	-932	0	932
ENSG00000136238	5879	RAC1	Rac family small GTPase 1 [Source:HGNC Symbol;Acc:HGNC:9801]	-2178	7	2185
ENSG00000136240	11014	KDELR2	KDEL endoplasmic reticulum protein retention receptor 2 [Source:HGNC Symbol;Acc:HGNC:6305]	-37	0	37
ENSG00000136244	3569	IL6	interleukin 6 [Source:HGNC Symbol;Acc:HGNC:6018]	-15	87	102
ENSG00000136436	10241	CALCOCO2	calcium binding and coiled-coil domain 2 [Source:HGNC Symbol;Acc:HGNC:29912]	-47	0	47
ENSG00000136450	6426	SRSF1	serine and arginine rich splicing factor 1 [Source:HGNC Symbol;Acc:HGNC:10780]	0	2	2
ENSG00000136518	86	ACTL6A	actin like 6A [Source:HGNC Symbol;Acc:HGNC:24124]	-4	0	4
ENSG00000136717	274	BIN1	bridging integrator 1 [Source:HGNC Symbol;Acc:HGNC:1052]	0	696	696
ENSG00000136754	10006	ABI1	abl interactor 1 [Source:HGNC Symbol;Acc:HGNC:11320]	-10	2	12
ENSG00000136810	7295	TXN	thioredoxin [Source:HGNC Symbol;Acc:HGNC:12435]	-4	0	4
ENSG00000136826	9314	KLF4	Kruppel like factor 4 [Source:HGNC Symbol;Acc:HGNC:6348]	-234	0	234
ENSG00000136856	29988	SLC2A8	solute carrier family 2 member 8 [Source:HGNC Symbol;Acc:HGNC:13812]	-35	17	52
ENSG00000136869	7099	TLR4	toll like receptor 4 [Source:HGNC Symbol;Acc:HGNC:11850]	-37	2	39
ENSG00000136928	9568	GABBR2	gamma-aminobutyric acid type B receptor subunit 2 [Source:HGNC Symbol;Acc:HGNC:4507]	-8	79	87
ENSG00000136930	5695	PSMB7	proteasome 20S subunit beta 7 [Source:HGNC Symbol;Acc:HGNC:9544]	0	300	300
ENSG00000136936	7507	XPA	XPA, DNA damage recognition and repair factor [Source:HGNC Symbol;Acc:HGNC:12814]	0	25	25
ENSG00000136937	4686	NCBP1	nuclear cap binding protein subunit 1 [Source:HGNC Symbol;Acc:HGNC:7658]	0	126	126
ENSG00000136942	11224	RPL35	ribosomal protein L35 [Source:HGNC Symbol;Acc:HGNC:10344]	0	1	1
ENSG00000136986	79139	DERL1	derlin 1 [Source:HGNC Symbol;Acc:HGNC:28454]	-3	27	30
ENSG00000137070	3590	IL11RA	interleukin 11 receptor subunit alpha [Source:HGNC Symbol;Acc:HGNC:5967]	-1	0	1
ENSG00000137076	7094	TLN1	talin 1 [Source:HGNC Symbol;Acc:HGNC:11845]	0	2	2
ENSG00000137100	11258	DCTN3	dynactin subunit 3 [Source:HGNC Symbol;Acc:HGNC:2713]	-5	10	15
ENSG00000137154	6194	RPS6	ribosomal protein S6 [Source:HGNC Symbol;Acc:HGNC:10429]	-20	75	95
ENSG00000137218	10817	FRS3	fibroblast growth factor receptor substrate 3 [Source:HGNC Symbol;Acc:HGNC:16970]	0	2	2
ENSG00000137275	8737	RIPK1	receptor interacting serine/threonine kinase 1 [Source:HGNC Symbol;Acc:HGNC:10019]	-29	0	29
ENSG00000137337	9656	MDC1	mediator of DNA damage checkpoint 1 [Source:HGNC Symbol;Acc:HGNC:21163]	0	66	66
ENSG00000137393	255488	RNF144B	ring finger protein 144B [Source:HGNC Symbol;Acc:HGNC:21578]	-1	21	22
ENSG00000137462	7097	TLR2	toll like receptor 2 [Source:HGNC Symbol;Acc:HGNC:11848]	-69	1	70
ENSG00000137486	408	ARRB1	arrestin beta 1 [Source:HGNC Symbol;Acc:HGNC:711]	-1404	0	1404
ENSG00000137497	4926	NUMA1	nuclear mitotic apparatus protein 1 [Source:HGNC Symbol;Acc:HGNC:8059]	-192	0	192
ENSG00000137547	29088	MRPL15	mitochondrial ribosomal protein L15 [Source:HGNC Symbol;Acc:HGNC:14054]	-12	0	12
ENSG00000137563	8836	GGH	gamma-glutamyl hydrolase [Source:HGNC Symbol;Acc:HGNC:4248]	-46	93	139
ENSG00000137575	6386	SDCBP	syndecan binding protein [Source:HGNC Symbol;Acc:HGNC:10662]	-55	0	55
ENSG00000137692	84259	DCUN1D5	defective in cullin neddylation 1 domain containing 5 [Source:HGNC Symbol;Acc:HGNC:28409]	-9	0	9
ENSG00000137713	5519	PPP2R1B	protein phosphatase 2 scaffold subunit Abeta [Source:HGNC Symbol;Acc:HGNC:9303]	-8	1	9
ENSG00000137745	4322	MMP13	matrix metallopeptidase 13 [Source:HGNC Symbol;Acc:HGNC:7159]	-177	0	177
ENSG00000137752	834	CASP1	caspase 1 [Source:HGNC Symbol;Acc:HGNC:1499]	-38	2	40
ENSG00000137801	7057	THBS1	thrombospondin 1 [Source:HGNC Symbol;Acc:HGNC:11785]	-1219	0	1219
ENSG00000137804	51203	NUSAP1	nucleolar and spindle associated protein 1 [Source:HGNC Symbol;Acc:HGNC:18538]	0	3	3
ENSG00000137807	9493	KIF23	kinesin family member 23 [Source:HGNC Symbol;Acc:HGNC:6392]	0	27	27
ENSG00000137812	57082	KNL1	kinetochore scaffold 1 [Source:HGNC Symbol;Acc:HGNC:24054]	0	2	2
ENSG00000137818	6176	RPLP1	ribosomal protein lateral stalk subunit P1 [Source:HGNC Symbol;Acc:HGNC:10372]	0	772	772
ENSG00000137841	5330	PLCB2	phospholipase C beta 2 [Source:HGNC Symbol;Acc:HGNC:9055]	-193	0	193
ENSG00000137845	102	ADAM10	ADAM metallopeptidase domain 10 [Source:HGNC Symbol;Acc:HGNC:188]	0	949	949
ENSG00000137876	51187	RSL24D1	ribosomal L24 domain containing 1 [Source:HGNC Symbol;Acc:HGNC:18479]	0	76	76
ENSG00000137942	54874	FNBP1L	formin binding protein 1 like [Source:HGNC Symbol;Acc:HGNC:20851]	0	2	2
ENSG00000138031	109	ADCY3	adenylate cyclase 3 [Source:HGNC Symbol;Acc:HGNC:234]	-1	2705	2706
ENSG00000138069	5861	RAB1A	RAB1A, member RAS oncogene family [Source:HGNC Symbol;Acc:HGNC:9758]	-1	35	36
ENSG00000138071	10097	ACTR2	actin related protein 2 [Source:HGNC Symbol;Acc:HGNC:169]	-273	222	495
ENSG00000138081	80204	FBXO11	F-box protein 11 [Source:HGNC Symbol;Acc:HGNC:13590]	-2	720	722
ENSG00000138092	79172	CENPO	centromere protein O [Source:HGNC Symbol;Acc:HGNC:28152]	0	64	64
ENSG00000138326	6229	RPS24	ribosomal protein S24 [Source:HGNC Symbol;Acc:HGNC:10411]	-178	0	178
ENSG00000138363	471	ATIC	5-aminoimidazole-4-carboxamide ribonucleotide formyltransferase/IMP cyclohydrolase [Source:HGNC Symbol;Acc:HGNC:794]	0	80	80
ENSG00000138376	580	BARD1	BRCA1 associated RING domain 1 [Source:HGNC Symbol;Acc:HGNC:952]	0	1	1
ENSG00000138378	6775	STAT4	signal transducer and activator of transcription 4 [Source:HGNC Symbol;Acc:HGNC:11365]	0	74	74
ENSG00000138413	3417	IDH1	isocitrate dehydrogenase (NADP(+)) 1 [Source:HGNC Symbol;Acc:HGNC:5382]	-300	1	301
ENSG00000138430	29789	OLA1	Obg like ATPase 1 [Source:HGNC Symbol;Acc:HGNC:28833]	0	28	28
ENSG00000138448	3685	ITGAV	integrin subunit alpha V [Source:HGNC Symbol;Acc:HGNC:6150]	-1	0	1
ENSG00000138641	8916	HERC3	HECT and RLD domain containing E3 ubiquitin protein ligase 3 [Source:HGNC Symbol;Acc:HGNC:4876]	-7	35	42
ENSG00000138642	55008	HERC6	HECT and RLD domain containing E3 ubiquitin protein ligase family member 6 [Source:HGNC Symbol;Acc:HGNC:26072]	-5	0	5
ENSG00000138646	51191	HERC5	HECT and RLD domain containing E3 ubiquitin protein ligase 5 [Source:HGNC Symbol;Acc:HGNC:24368]	-183	15	198
ENSG00000138668	3184	HNRNPD	heterogeneous nuclear ribonucleoprotein D [Source:HGNC Symbol;Acc:HGNC:5036]	-5	0	5
ENSG00000138685	2247	FGF2	fibroblast growth factor 2 [Source:HGNC Symbol;Acc:HGNC:3676]	0	2921	2921
ENSG00000138722	22915	MMRN1	multimerin 1 [Source:HGNC Symbol;Acc:HGNC:7178]	-20	0	20
ENSG00000138750	53371	NUP54	nucleoporin 54 [Source:HGNC Symbol;Acc:HGNC:17359]	-3	0	3
ENSG00000138760	950	SCARB2	scavenger receptor class B member 2 [Source:HGNC Symbol;Acc:HGNC:1665]	0	78	78
ENSG00000138778	1062	CENPE	centromere protein E [Source:HGNC Symbol;Acc:HGNC:1856]	0	3	3
ENSG00000138798	1950	EGF	epidermal growth factor [Source:HGNC Symbol;Acc:HGNC:3229]	0	658	658
ENSG00000139174	144165	PRICKLE1	prickle planar cell polarity protein 1 [Source:HGNC Symbol;Acc:HGNC:17019]	0	43	43
ENSG00000139436	9815	GIT2	GIT ArfGAP 2 [Source:HGNC Symbol;Acc:HGNC:4273]	0	7	7
ENSG00000139572	53831	GPR84	G protein-coupled receptor 84 [Source:HGNC Symbol;Acc:HGNC:4535]	0	8	8
ENSG00000139618	675	BRCA2	BRCA2 DNA repair associated [Source:HGNC Symbol;Acc:HGNC:1101]	-1	0	1
ENSG00000139626	3695	ITGB7	integrin subunit beta 7 [Source:HGNC Symbol;Acc:HGNC:6162]	0	4	4
ENSG00000139679	10161	LPAR6	lysophosphatidic acid receptor 6 [Source:HGNC Symbol;Acc:HGNC:15520]	-2	0	2
ENSG00000139687	5925	RB1	RB transcriptional corepressor 1 [Source:HGNC Symbol;Acc:HGNC:9884]	-1379	3	1382
ENSG00000139726	8562	DENR	density regulated re-initiation and release factor [Source:HGNC Symbol;Acc:HGNC:2769]	-2	0	2
ENSG00000139734	81624	DIAPH3	diaphanous related formin 3 [Source:HGNC Symbol;Acc:HGNC:15480]	-1	2	3
ENSG00000139842	8451	CUL4A	cullin 4A [Source:HGNC Symbol;Acc:HGNC:2554]	-253	1	254
ENSG00000139874	6751	SSTR1	somatostatin receptor 1 [Source:HGNC Symbol;Acc:HGNC:11330]	-979	0	979
ENSG00000140009	2100	ESR2	estrogen receptor 2 [Source:HGNC Symbol;Acc:HGNC:3468]	-1	1	2
ENSG00000140022	85439	STON2	stonin 2 [Source:HGNC Symbol;Acc:HGNC:30652]	-223	1	224
ENSG00000140332	7090	TLE3	TLE family member 3, transcriptional corepressor [Source:HGNC Symbol;Acc:HGNC:11839]	0	12	12
ENSG00000140365	54939	COMMD4	COMM domain containing 4 [Source:HGNC Symbol;Acc:HGNC:26027]	0	27	27
ENSG00000140367	92912	UBE2Q2	ubiquitin conjugating enzyme E2 Q2 [Source:HGNC Symbol;Acc:HGNC:19248]	0	860	860
ENSG00000140395	80349	WDR61	WD repeat domain 61 [Source:HGNC Symbol;Acc:HGNC:30300]	-1	24	25
ENSG00000140416	7168	TPM1	tropomyosin 1 [Source:HGNC Symbol;Acc:HGNC:12010]	-1	0	1
ENSG00000140464	5371	PML	PML nuclear body scaffold [Source:HGNC Symbol;Acc:HGNC:9113]	0	4	4
ENSG00000140543	55070	DET1	DET1 partner of COP1 E3 ubiquitin ligase [Source:HGNC Symbol;Acc:HGNC:25477]	-24	18	42
ENSG00000140545	4240	MFGE8	milk fat globule EGF and factor V/VIII domain containing [Source:HGNC Symbol;Acc:HGNC:7036]	0	6	6
ENSG00000140575	8826	IQGAP1	IQ motif containing GTPase activating protein 1 [Source:HGNC Symbol;Acc:HGNC:6110]	-188	0	188
ENSG00000140600	6457	SH3GL3	SH3 domain containing GRB2 like 3, endophilin A3 [Source:HGNC Symbol;Acc:HGNC:10832]	0	7	7
ENSG00000140612	23478	SEC11A	SEC11 homolog A, signal peptidase complex subunit [Source:HGNC Symbol;Acc:HGNC:17718]	0	12	12
ENSG00000140678	3687	ITGAX	integrin subunit alpha X [Source:HGNC Symbol;Acc:HGNC:6152]	-2	3	5
ENSG00000140740	7385	UQCRC2	ubiquinol-cytochrome c reductase core protein 2 [Source:HGNC Symbol;Acc:HGNC:12586]	-22	0	22
ENSG00000140941	81631	MAP1LC3B	microtubule associated protein 1 light chain 3 beta [Source:HGNC Symbol;Acc:HGNC:13352]	0	32	32
ENSG00000140943	8720	MBTPS1	membrane bound transcription factor peptidase, site 1 [Source:HGNC Symbol;Acc:HGNC:15456]	0	70	70
ENSG00000140986	6123	RPL3L	ribosomal protein L3 like [Source:HGNC Symbol;Acc:HGNC:10351]	0	30	30
ENSG00000140988	6187	RPS2	ribosomal protein S2 [Source:HGNC Symbol;Acc:HGNC:10404]	0	2	2
ENSG00000140992	5170	PDPK1	3-phosphoinositide dependent protein kinase 1 [Source:HGNC Symbol;Acc:HGNC:8816]	-1	65	66
ENSG00000141027	9611	NCOR1	nuclear receptor corepressor 1 [Source:HGNC Symbol;Acc:HGNC:7672]	-28	6	34
ENSG00000141030	8533	COPS3	COP9 signalosome subunit 3 [Source:HGNC Symbol;Acc:HGNC:2239]	-23	0	23
ENSG00000141076	84916	UTP4	UTP4 small subunit processome component [Source:HGNC Symbol;Acc:HGNC:1983]	0	2	2
ENSG00000141101	28987	NOB1	NIN1 (RPN12) binding protein 1 homolog [Source:HGNC Symbol;Acc:HGNC:29540]	-1	0	1
ENSG00000141367	1213	CLTC	clathrin heavy chain [Source:HGNC Symbol;Acc:HGNC:2092]	-61	3	64
ENSG00000141456	27043	PELP1	proline, glutamate and leucine rich protein 1 [Source:HGNC Symbol;Acc:HGNC:30134]	0	4	4
ENSG00000141480	409	ARRB2	arrestin beta 2 [Source:HGNC Symbol;Acc:HGNC:712]	-1	11	12
ENSG00000141506	23533	PIK3R5	phosphoinositide-3-kinase regulatory subunit 5 [Source:HGNC Symbol;Acc:HGNC:30035]	-3	0	3
ENSG00000141510	7157	TP53	tumor protein p53 [Source:HGNC Symbol;Acc:HGNC:11998]	-70	1803	1873
ENSG00000141551	1453	CSNK1D	casein kinase 1 delta [Source:HGNC Symbol;Acc:HGNC:2452]	-9	0	9
ENSG00000141552	51529	ANAPC11	anaphase promoting complex subunit 11 [Source:HGNC Symbol;Acc:HGNC:14452]	0	330	330
ENSG00000141564	57521	RPTOR	regulatory associated protein of MTOR complex 1 [Source:HGNC Symbol;Acc:HGNC:30287]	0	1	1
ENSG00000141570	57332	CBX8	chromobox 8 [Source:HGNC Symbol;Acc:HGNC:15962]	-1	0	1
ENSG00000141646	4089	SMAD4	SMAD family member 4 [Source:HGNC Symbol;Acc:HGNC:6770]	0	40	40
ENSG00000141655	8792	TNFRSF11A	TNF receptor superfamily member 11a [Source:HGNC Symbol;Acc:HGNC:11908]	-16	0	16
ENSG00000141665	201456	FBXO15	F-box protein 15 [Source:HGNC Symbol;Acc:HGNC:13617]	-9	2	11
ENSG00000141698	115024	NT5C3B	5'-nucleotidase, cytosolic IIIB [Source:HGNC Symbol;Acc:HGNC:28300]	0	345	345
ENSG00000141736	2064	ERBB2	erb-b2 receptor tyrosine kinase 2 [Source:HGNC Symbol;Acc:HGNC:3430]	-483	1	484
ENSG00000141753	3487	IGFBP4	insulin like growth factor binding protein 4 [Source:HGNC Symbol;Acc:HGNC:5473]	-115	0	115
ENSG00000141959	5211	PFKL	phosphofructokinase, liver type [Source:HGNC Symbol;Acc:HGNC:8876]	-11	0	11
ENSG00000141968	7409	VAV1	vav guanine nucleotide exchange factor 1 [Source:HGNC Symbol;Acc:HGNC:12657]	-23	0	23
ENSG00000141985	6455	SH3GL1	SH3 domain containing GRB2 like 1, endophilin A2 [Source:HGNC Symbol;Acc:HGNC:10830]	-560	1	561
ENSG00000142082	23410	SIRT3	sirtuin 3 [Source:HGNC Symbol;Acc:HGNC:14931]	0	3	3
ENSG00000142166	3454	IFNAR1	interferon alpha and beta receptor subunit 1 [Source:HGNC Symbol;Acc:HGNC:5432]	0	1	1
ENSG00000142168	6647	SOD1	superoxide dismutase 1 [Source:HGNC Symbol;Acc:HGNC:11179]	-19	2	21
ENSG00000142185	7226	TRPM2	transient receptor potential cation channel subfamily M member 2 [Source:HGNC Symbol;Acc:HGNC:12339]	-3	0	3
ENSG00000142192	351	APP	amyloid beta precursor protein [Source:HGNC Symbol;Acc:HGNC:620]	-19	69	88
ENSG00000142208	207	AKT1	AKT serine/threonine kinase 1 [Source:HGNC Symbol;Acc:HGNC:391]	-3275	0	3275
ENSG00000142279	126374	WTIP	WT1 interacting protein [Source:HGNC Symbol;Acc:HGNC:20964]	-3	10	13
ENSG00000142453	10498	CARM1	coactivator associated arginine methyltransferase 1 [Source:HGNC Symbol;Acc:HGNC:23393]	-98	0	98
ENSG00000142507	5694	PSMB6	proteasome 20S subunit beta 6 [Source:HGNC Symbol;Acc:HGNC:9543]	0	28	28
ENSG00000142534	6205	RPS11	ribosomal protein S11 [Source:HGNC Symbol;Acc:HGNC:10384]	-3	0	3
ENSG00000142541	23521	RPL13A	ribosomal protein L13a [Source:HGNC Symbol;Acc:HGNC:10304]	0	36	36
ENSG00000142583	6518	SLC2A5	solute carrier family 2 member 5 [Source:HGNC Symbol;Acc:HGNC:11010]	-37	0	37
ENSG00000142627	1969	EPHA2	EPH receptor A2 [Source:HGNC Symbol;Acc:HGNC:3386]	0	191	191
ENSG00000142657	5226	PGD	phosphogluconate dehydrogenase [Source:HGNC Symbol;Acc:HGNC:8891]	-1	44	45
ENSG00000142676	6135	RPL11	ribosomal protein L11 [Source:HGNC Symbol;Acc:HGNC:10301]	0	186	186
ENSG00000142731	10733	PLK4	polo like kinase 4 [Source:HGNC Symbol;Acc:HGNC:11397]	0	33	33
ENSG00000142784	23038	WDTC1	WD and tetratricopeptide repeats 1 [Source:HGNC Symbol;Acc:HGNC:29175]	-1	12	13
ENSG00000142856	23421	ITGB3BP	integrin subunit beta 3 binding protein [Source:HGNC Symbol;Acc:HGNC:6157]	-3	9	12
ENSG00000142864	26135	SERBP1	SERPINE1 mRNA binding protein 1 [Source:HGNC Symbol;Acc:HGNC:17860]	0	1	1
ENSG00000142875	5567	PRKACB	protein kinase cAMP-activated catalytic subunit beta [Source:HGNC Symbol;Acc:HGNC:9381]	-8	62	70
ENSG00000142937	6202	RPS8	ribosomal protein S8 [Source:HGNC Symbol;Acc:HGNC:10441]	0	19	19
ENSG00000142945	11004	KIF2C	kinesin family member 2C [Source:HGNC Symbol;Acc:HGNC:6393]	0	73	73
ENSG00000143106	5686	PSMA5	proteasome 20S subunit alpha 5 [Source:HGNC Symbol;Acc:HGNC:9534]	0	2020	2020
ENSG00000143156	29922	NME7	NME/NM23 family member 7 [Source:HGNC Symbol;Acc:HGNC:20461]	0	5	5
ENSG00000143162	8804	CREG1	cellular repressor of E1A stimulated genes 1 [Source:HGNC Symbol;Acc:HGNC:2351]	-16	1	17
ENSG00000143184	6375	XCL1	X-C motif chemokine ligand 1 [Source:HGNC Symbol;Acc:HGNC:10645]	-11	0	11
ENSG00000143207	64326	COP1	COP1 E3 ubiquitin ligase [Source:HGNC Symbol;Acc:HGNC:17440]	0	45	45
ENSG00000143228	83540	NUF2	NUF2 component of NDC80 kinetochore complex [Source:HGNC Symbol;Acc:HGNC:14621]	0	7	7
ENSG00000143256	5202	PFDN2	prefoldin subunit 2 [Source:HGNC Symbol;Acc:HGNC:8867]	0	59	59
ENSG00000143314	79590	MRPL24	mitochondrial ribosomal protein L24 [Source:HGNC Symbol;Acc:HGNC:14037]	0	17	17
ENSG00000143384	4170	MCL1	MCL1 apoptosis regulator, BCL2 family member [Source:HGNC Symbol;Acc:HGNC:6943]	0	4	4
ENSG00000143384	574406	MCL1	MCL1 apoptosis regulator, BCL2 family member [Source:HGNC Symbol;Acc:HGNC:6943]	0	4	4
ENSG00000143398	8394	PIP5K1A	phosphatidylinositol-4-phosphate 5-kinase type 1 alpha [Source:HGNC Symbol;Acc:HGNC:8994]	0	48	48
ENSG00000143545	5872	RAB13	RAB13, member RAS oncogene family [Source:HGNC Symbol;Acc:HGNC:9762]	0	1	1
ENSG00000143653	51097	SCCPDH	saccharopine dehydrogenase (putative) [Source:HGNC Symbol;Acc:HGNC:24275]	0	1	1
ENSG00000143727	52	ACP1	acid phosphatase 1 [Source:HGNC Symbol;Acc:HGNC:122]	0	79	79
ENSG00000143753	8560	DEGS1	delta 4-desaturase, sphingolipid 1 [Source:HGNC Symbol;Acc:HGNC:13709]	0	275	275
ENSG00000143761	375	ARF1	ADP ribosylation factor 1 [Source:HGNC Symbol;Acc:HGNC:652]	0	678	678
ENSG00000143774	2987	GUK1	guanylate kinase 1 [Source:HGNC Symbol;Acc:HGNC:4693]	0	37	37
ENSG00000143799	142	PARP1	poly(ADP-ribose) polymerase 1 [Source:HGNC Symbol;Acc:HGNC:270]	0	25	25
ENSG00000143870	10130	PDIA6	protein disulfide isomerase family A member 6 [Source:HGNC Symbol;Acc:HGNC:30168]	0	417	417
ENSG00000143878	388	RHOB	ras homolog family member B [Source:HGNC Symbol;Acc:HGNC:668]	-1	0	1
ENSG00000143933	805	CALM2	calmodulin 2 [Source:HGNC Symbol;Acc:HGNC:1445]	-40	0	40
ENSG00000143947	6233	RPS27A	ribosomal protein S27a [Source:HGNC Symbol;Acc:HGNC:10417]	-20	383	403
ENSG00000144029	64969	MRPS5	mitochondrial ribosomal protein S5 [Source:HGNC Symbol;Acc:HGNC:14498]	0	41	41
ENSG00000144230	2840	GPR17	G protein-coupled receptor 17 [Source:HGNC Symbol;Acc:HGNC:4471]	0	38	38
ENSG00000144231	5433	POLR2D	RNA polymerase II subunit D [Source:HGNC Symbol;Acc:HGNC:9191]	0	19	19
ENSG00000144354	83879	CDCA7	cell division cycle associated 7 [Source:HGNC Symbol;Acc:HGNC:14628]	-1	0	1
ENSG00000144476	57007	ACKR3	atypical chemokine receptor 3 [Source:HGNC Symbol;Acc:HGNC:23692]	-31	2	33
ENSG00000144524	64708	COPS7B	COP9 signalosome subunit 7B [Source:HGNC Symbol;Acc:HGNC:16760]	0	2	2
ENSG00000144566	5868	RAB5A	RAB5A, member RAS oncogene family [Source:HGNC Symbol;Acc:HGNC:9783]	-17	1	18
ENSG00000144635	51143	DYNC1LI1	dynein cytoplasmic 1 light intermediate chain 1 [Source:HGNC Symbol;Acc:HGNC:18745]	-14	49	63
ENSG00000144668	3680	ITGA9	integrin subunit alpha 9 [Source:HGNC Symbol;Acc:HGNC:6145]	-8	0	8
ENSG00000144744	9039	UBA3	ubiquitin like modifier activating enzyme 3 [Source:HGNC Symbol;Acc:HGNC:12470]	-349	0	349
ENSG00000144791	8994	LIMD1	LIM domains containing 1 [Source:HGNC Symbol;Acc:HGNC:6612]	0	3	3
ENSG00000144848	64422	ATG3	autophagy related 3 [Source:HGNC Symbol;Acc:HGNC:20962]	-53	21	74
ENSG00000144867	58477	SRPRB	SRP receptor subunit beta [Source:HGNC Symbol;Acc:HGNC:24085]	-17	1	18
ENSG00000144891	185	AGTR1	angiotensin II receptor type 1 [Source:HGNC Symbol;Acc:HGNC:336]	-364	0	364
ENSG00000144895	83939	EIF2A	eukaryotic translation initiation factor 2A [Source:HGNC Symbol;Acc:HGNC:3254]	-1	0	1
ENSG00000145041	9730	DCAF1	DDB1 and CUL4 associated factor 1 [Source:HGNC Symbol;Acc:HGNC:30911]	0	11	11
ENSG00000145192	197	AHSG	alpha 2-HS glycoprotein [Source:HGNC Symbol;Acc:HGNC:349]	0	1	1
ENSG00000145216	81608	FIP1L1	factor interacting with PAPOLA and CPSF1 [Source:HGNC Symbol;Acc:HGNC:19124]	-197	0	197
ENSG00000145241	1060	CENPC	centromere protein C [Source:HGNC Symbol;Acc:HGNC:1854]	0	10	10
ENSG00000145287	51316	PLAC8	placenta associated 8 [Source:HGNC Symbol;Acc:HGNC:19254]	-52	0	52
ENSG00000145335	6622	SNCA	synuclein alpha [Source:HGNC Symbol;Acc:HGNC:11138]	-5	34	39
ENSG00000145349	817	CAMK2D	calcium/calmodulin dependent protein kinase II delta [Source:HGNC Symbol;Acc:HGNC:1462]	0	35	35
ENSG00000145386	890	CCNA2	cyclin A2 [Source:HGNC Symbol;Acc:HGNC:1578]	0	1	1
ENSG00000145425	6189	RPS3A	ribosomal protein S3A [Source:HGNC Symbol;Acc:HGNC:10421]	-2	0	2
ENSG00000145431	56034	PDGFC	platelet derived growth factor C [Source:HGNC Symbol;Acc:HGNC:8801]	0	280	280
ENSG00000145592	6167	RPL37	ribosomal protein L37 [Source:HGNC Symbol;Acc:HGNC:10347]	-3	121	124
ENSG00000145604	6502	SKP2	S-phase kinase associated protein 2 [Source:HGNC Symbol;Acc:HGNC:10901]	-28	8	36
ENSG00000145623	9180	OSMR	oncostatin M receptor [Source:HGNC Symbol;Acc:HGNC:8507]	0	3	3
ENSG00000145632	10769	PLK2	polo like kinase 2 [Source:HGNC Symbol;Acc:HGNC:19699]	0	246	246
ENSG00000145675	5295	PIK3R1	phosphoinositide-3-kinase regulatory subunit 1 [Source:HGNC Symbol;Acc:HGNC:8979]	-578	1	579
ENSG00000145715	5921	RASA1	RAS p21 protein activator 1 [Source:HGNC Symbol;Acc:HGNC:9871]	0	2	2
ENSG00000145736	2966	GTF2H2	general transcription factor IIH subunit 2 [Source:HGNC Symbol;Acc:HGNC:4656]	-4	0	4
ENSG00000145736	728340	GTF2H2	general transcription factor IIH subunit 2 [Source:HGNC Symbol;Acc:HGNC:4656]	-4	0	4
ENSG00000145781	51397	COMMD10	COMM domain containing 10 [Source:HGNC Symbol;Acc:HGNC:30201]	-82	1	83
ENSG00000145907	10146	G3BP1	G3BP stress granule assembly factor 1 [Source:HGNC Symbol;Acc:HGNC:30292]	0	3	3
ENSG00000145912	55651	NHP2	NHP2 ribonucleoprotein [Source:HGNC Symbol;Acc:HGNC:14377]	0	751	751
ENSG00000146021	26249	KLHL3	kelch like family member 3 [Source:HGNC Symbol;Acc:HGNC:6354]	-1	7	8
ENSG00000146063	90933	TRIM41	tripartite motif containing 41 [Source:HGNC Symbol;Acc:HGNC:19013]	0	578	578
ENSG00000146373	154214	RNF217	ring finger protein 217 [Source:HGNC Symbol;Acc:HGNC:21487]	0	741	741
ENSG00000146592	9586	CREB5	cAMP responsive element binding protein 5 [Source:HGNC Symbol;Acc:HGNC:16844]	-2	2	4
ENSG00000146648	1956	EGFR	epidermal growth factor receptor [Source:HGNC Symbol;Acc:HGNC:3236]	-232	813	1045
ENSG00000146674	3486	IGFBP3	insulin like growth factor binding protein 3 [Source:HGNC Symbol;Acc:HGNC:5472]	0	225	225
ENSG00000146701	4191	MDH2	malate dehydrogenase 2 [Source:HGNC Symbol;Acc:HGNC:6971]	0	6	6
ENSG00000146731	908	CCT6A	chaperonin containing TCP1 subunit 6A [Source:HGNC Symbol;Acc:HGNC:1620]	-11	2	13
ENSG00000146833	89122	TRIM4	tripartite motif containing 4 [Source:HGNC Symbol;Acc:HGNC:16275]	-1068	0	1068
ENSG00000147010	30011	SH3KBP1	SH3 domain containing kinase binding protein 1 [Source:HGNC Symbol;Acc:HGNC:13867]	0	14	14
ENSG00000147050	7403	KDM6A	lysine demethylase 6A [Source:HGNC Symbol;Acc:HGNC:12637]	0	25	25
ENSG00000147065	4478	MSN	moesin [Source:HGNC Symbol;Acc:HGNC:7373]	0	126	126
ENSG00000147162	8473	OGT	O-linked N-acetylglucosamine (GlcNAc) transferase [Source:HGNC Symbol;Acc:HGNC:8127]	0	67	67
ENSG00000147246	3358	HTR2C	5-hydroxytryptamine receptor 2C [Source:HGNC Symbol;Acc:HGNC:5295]	-150	0	150
ENSG00000147400	1069	CETN2	centrin 2 [Source:HGNC Symbol;Acc:HGNC:1867]	-208	0	208
ENSG00000147437	2796	GNRH1	gonadotropin releasing hormone 1 [Source:HGNC Symbol;Acc:HGNC:4419]	-12	0	12
ENSG00000147571	1392	CRH	corticotropin releasing hormone [Source:HGNC Symbol;Acc:HGNC:2355]	0	14	14
ENSG00000147604	6129	RPL7	ribosomal protein L7 [Source:HGNC Symbol;Acc:HGNC:10363]	0	48	48
ENSG00000147669	5440	POLR2K	RNA polymerase II, I and III subunit K [Source:HGNC Symbol;Acc:HGNC:9198]	-1453	0	1453
ENSG00000147677	8667	EIF3H	eukaryotic translation initiation factor 3 subunit H [Source:HGNC Symbol;Acc:HGNC:3273]	-51	0	51
ENSG00000147684	4715	NDUFB9	NADH:ubiquinone oxidoreductase subunit B9 [Source:HGNC Symbol;Acc:HGNC:7704]	-66	0	66
ENSG00000147889	1029	CDKN2A	cyclin dependent kinase inhibitor 2A [Source:HGNC Symbol;Acc:HGNC:1787]	0	1736	1736
ENSG00000147912	26267	FBXO10	F-box protein 10 [Source:HGNC Symbol;Acc:HGNC:13589]	0	55	55
ENSG00000148082	53358	SHC3	SHC adaptor protein 3 [Source:HGNC Symbol;Acc:HGNC:18181]	-9	0	9
ENSG00000148180	2934	GSN	gelsolin [Source:HGNC Symbol;Acc:HGNC:4620]	-115	0	115
ENSG00000148229	54107	POLE3	DNA polymerase epsilon 3, accessory subunit [Source:HGNC Symbol;Acc:HGNC:13546]	0	17	17
ENSG00000148303	6130	RPL7A	ribosomal protein L7a [Source:HGNC Symbol;Acc:HGNC:10364]	0	19	19
ENSG00000148331	140459	ASB6	ankyrin repeat and SOCS box containing 6 [Source:HGNC Symbol;Acc:HGNC:17181]	0	20	20
ENSG00000148356	90678	LRSAM1	leucine rich repeat and sterile alpha motif containing 1 [Source:HGNC Symbol;Acc:HGNC:25135]	0	56	56
ENSG00000148444	23412	COMMD3	COMM domain containing 3 [Source:HGNC Symbol;Acc:HGNC:23332]	0	9	9
ENSG00000148634	26091	HERC4	HECT and RLD domain containing E3 ubiquitin protein ligase 4 [Source:HGNC Symbol;Acc:HGNC:24521]	-2	0	2
ENSG00000148672	2746	GLUD1	glutamate dehydrogenase 1 [Source:HGNC Symbol;Acc:HGNC:4335]	-253	0	253
ENSG00000149100	10480	EIF3M	eukaryotic translation initiation factor 3 subunit M [Source:HGNC Symbol;Acc:HGNC:24460]	-6	0	6
ENSG00000149182	84364	ARFGAP2	ADP ribosylation factor GTPase activating protein 2 [Source:HGNC Symbol;Acc:HGNC:13504]	-3	0	3
ENSG00000149269	5058	PAK1	p21 (RAC1) activated kinase 1 [Source:HGNC Symbol;Acc:HGNC:8590]	-103	0	103
ENSG00000149273	6188	RPS3	ribosomal protein S3 [Source:HGNC Symbol;Acc:HGNC:10420]	-70	7	77
ENSG00000149294	4684	NCAM1	neural cell adhesion molecule 1 [Source:HGNC Symbol;Acc:HGNC:7656]	0	7	7
ENSG00000149295	1813	DRD2	dopamine receptor D2 [Source:HGNC Symbol;Acc:HGNC:3023]	-31	1	32
ENSG00000149311	472	ATM	ATM serine/threonine kinase [Source:HGNC Symbol;Acc:HGNC:795]	-10	342	352
ENSG00000149357	55004	LAMTOR1	late endosomal/lysosomal adaptor, MAPK and MTOR activator 1 [Source:HGNC Symbol;Acc:HGNC:26068]	-678	1	679
ENSG00000149554	1111	CHEK1	checkpoint kinase 1 [Source:HGNC Symbol;Acc:HGNC:1925]	-187	2	189
ENSG00000149600	149951	COMMD7	COMM domain containing 7 [Source:HGNC Symbol;Acc:HGNC:16223]	-18	0	18
ENSG00000149636	79980	DSN1	DSN1 component of MIS12 kinetochore complex [Source:HGNC Symbol;Acc:HGNC:16165]	-458	4	462
ENSG00000149781	83706	FERMT3	fermitin family member 3 [Source:HGNC Symbol;Acc:HGNC:23151]	-93	0	93
ENSG00000149782	5331	PLCB3	phospholipase C beta 3 [Source:HGNC Symbol;Acc:HGNC:9056]	-1238	0	1238
ENSG00000149792	740	MRPL49	mitochondrial ribosomal protein L49 [Source:HGNC Symbol;Acc:HGNC:1176]	0	3	3
ENSG00000149806	2197	FAU	FAU ubiquitin like and ribosomal protein S30 fusion [Source:HGNC Symbol;Acc:HGNC:3597]	-2	6	8
ENSG00000149923	5531	PPP4C	protein phosphatase 4 catalytic subunit [Source:HGNC Symbol;Acc:HGNC:9319]	0	8	8
ENSG00000149968	4314	MMP3	matrix metallopeptidase 3 [Source:HGNC Symbol;Acc:HGNC:7173]	0	73	73
ENSG00000149970	22866	CNKSR2	connector enhancer of kinase suppressor of Ras 2 [Source:HGNC Symbol;Acc:HGNC:19701]	0	31	31
ENSG00000150093	3688	ITGB1	integrin subunit beta 1 [Source:HGNC Symbol;Acc:HGNC:6153]	0	33	33
ENSG00000150401	55208	DCUN1D2	defective in cullin neddylation 1 domain containing 2 [Source:HGNC Symbol;Acc:HGNC:20328]	-114	0	114
ENSG00000150459	10284	SAP18	Sin3A associated protein 18 [Source:HGNC Symbol;Acc:HGNC:10530]	-265	130	395
ENSG00000150594	150	ADRA2A	adrenoceptor alpha 2A [Source:HGNC Symbol;Acc:HGNC:281]	-67	87	154
ENSG00000150630	7424	VEGFC	vascular endothelial growth factor C [Source:HGNC Symbol;Acc:HGNC:12682]	0	15	15
ENSG00000150687	11098	PRSS23	serine protease 23 [Source:HGNC Symbol;Acc:HGNC:14370]	-371	0	371
ENSG00000150753	22948	CCT5	chaperonin containing TCP1 subunit 5 [Source:HGNC Symbol;Acc:HGNC:1618]	-400	24	424
ENSG00000150907	2308	FOXO1	forkhead box O1 [Source:HGNC Symbol;Acc:HGNC:3819]	-178	0	178
ENSG00000150991	7316	UBC	ubiquitin C [Source:HGNC Symbol;Acc:HGNC:12468]	-40	28	68
ENSG00000151090	7068	THRB	thyroid hormone receptor beta [Source:HGNC Symbol;Acc:HGNC:11799]	-2	0	2
ENSG00000151148	89910	UBE3B	ubiquitin protein ligase E3B [Source:HGNC Symbol;Acc:HGNC:13478]	-3	0	3
ENSG00000151247	1977	EIF4E	eukaryotic translation initiation factor 4E [Source:HGNC Symbol;Acc:HGNC:3287]	0	8	8
ENSG00000151617	1909	EDNRA	endothelin receptor type A [Source:HGNC Symbol;Acc:HGNC:3179]	0	32	32
ENSG00000151779	51594	NBAS	NBAS subunit of NRZ tethering complex [Source:HGNC Symbol;Acc:HGNC:15625]	0	132	132
ENSG00000151876	26272	FBXO4	F-box protein 4 [Source:HGNC Symbol;Acc:HGNC:13583]	-375	21	396
ENSG00000151882	56477	CCL28	C-C motif chemokine ligand 28 [Source:HGNC Symbol;Acc:HGNC:17700]	0	2	2
ENSG00000152082	80097	MZT2B	mitotic spindle organizing protein 2B [Source:HGNC Symbol;Acc:HGNC:25886]	0	46	46
ENSG00000152234	498	ATP5F1A	ATP synthase F1 subunit alpha [Source:HGNC Symbol;Acc:HGNC:823]	-1	0	1
ENSG00000152291	10618	TGOLN2	trans-golgi network protein 2 [Source:HGNC Symbol;Acc:HGNC:15450]	0	117	117
ENSG00000152464	10557	RPP38	ribonuclease P/MRP subunit p38 [Source:HGNC Symbol;Acc:HGNC:30329]	-3	1	4
ENSG00000152503	55521	TRIM36	tripartite motif containing 36 [Source:HGNC Symbol;Acc:HGNC:16280]	-774	0	774
ENSG00000152556	5213	PFKM	phosphofructokinase, muscle [Source:HGNC Symbol;Acc:HGNC:8877]	0	27	27
ENSG00000152795	9987	HNRNPDL	heterogeneous nuclear ribonucleoprotein D like [Source:HGNC Symbol;Acc:HGNC:5037]	-66	0	66
ENSG00000152822	2911	GRM1	glutamate metabotropic receptor 1 [Source:HGNC Symbol;Acc:HGNC:4593]	-61	0	61
ENSG00000153037	6728	SRP19	signal recognition particle 19 [Source:HGNC Symbol;Acc:HGNC:11300]	-75	0	75
ENSG00000153071	1601	DAB2	DAB adaptor protein 2 [Source:HGNC Symbol;Acc:HGNC:2662]	-351	0	351
ENSG00000153071	112267931	DAB2	DAB adaptor protein 2 [Source:HGNC Symbol;Acc:HGNC:2662]	-351	0	351
ENSG00000153094	10018	BCL2L11	BCL2 like 11 [Source:HGNC Symbol;Acc:HGNC:994]	0	265	265
ENSG00000153107	64682	ANAPC1	anaphase promoting complex subunit 1 [Source:HGNC Symbol;Acc:HGNC:19988]	0	10	10
ENSG00000153147	8467	SMARCA5	SWI/SNF related, matrix associated, actin dependent regulator of chromatin, subfamily a, member 5 [Source:HGNC Symbol;Acc:HGNC:11101]	-1	0	1
ENSG00000153201	5903	RANBP2	RAN binding protein 2 [Source:HGNC Symbol;Acc:HGNC:9848]	-135	0	135
ENSG00000153207	25909	AHCTF1	AT-hook containing transcription factor 1 [Source:HGNC Symbol;Acc:HGNC:24618]	0	17	17
ENSG00000153827	9320	TRIP12	thyroid hormone receptor interactor 12 [Source:HGNC Symbol;Acc:HGNC:12306]	0	50	50
ENSG00000154001	5529	PPP2R5E	protein phosphatase 2 regulatory subunit B'epsilon [Source:HGNC Symbol;Acc:HGNC:9313]	0	5	5
ENSG00000154229	5578	PRKCA	protein kinase C alpha [Source:HGNC Symbol;Acc:HGNC:9393]	-22	5	27
ENSG00000154277	7345	UCHL1	ubiquitin C-terminal hydrolase L1 [Source:HGNC Symbol;Acc:HGNC:12513]	-41	0	41
ENSG00000154359	91694	LONRF1	LON peptidase N-terminal domain and ring finger 1 [Source:HGNC Symbol;Acc:HGNC:26302]	-2	0	2
ENSG00000154370	81559	TRIM11	tripartite motif containing 11 [Source:HGNC Symbol;Acc:HGNC:16281]	0	264	264
ENSG00000154380	55740	ENAH	ENAH actin regulator [Source:HGNC Symbol;Acc:HGNC:18271]	-1	13	14
ENSG00000154447	57630	SH3RF1	SH3 domain containing ring finger 1 [Source:HGNC Symbol;Acc:HGNC:17650]	-13	2	15
ENSG00000154473	9184	BUB3	BUB3 mitotic checkpoint protein [Source:HGNC Symbol;Acc:HGNC:1151]	0	6	6
ENSG00000154582	6921	ELOC	elongin C [Source:HGNC Symbol;Acc:HGNC:11617]	0	519	519
ENSG00000154839	220134	SKA1	spindle and kinetochore associated complex subunit 1 [Source:HGNC Symbol;Acc:HGNC:28109]	0	1	1
ENSG00000155008	139322	APOOL	apolipoprotein O like [Source:HGNC Symbol;Acc:HGNC:24009]	-23	0	23
ENSG00000155034	80028	FBXL18	F-box and leucine rich repeat protein 18 [Source:HGNC Symbol;Acc:HGNC:21874]	-4	0	4
ENSG00000155363	4343	MOV10	Mov10 RISC complex RNA helicase [Source:HGNC Symbol;Acc:HGNC:7200]	0	29	29
ENSG00000155366	389	RHOC	ras homolog family member C [Source:HGNC Symbol;Acc:HGNC:669]	0	120	120
ENSG00000155438	84365	NIFK	nucleolar protein interacting with the FHA domain of MKI67 [Source:HGNC Symbol;Acc:HGNC:17838]	-5	0	5
ENSG00000155561	23165	NUP205	nucleoporin 205 [Source:HGNC Symbol;Acc:HGNC:18658]	0	5	5
ENSG00000155827	56254	RNF20	ring finger protein 20 [Source:HGNC Symbol;Acc:HGNC:10062]	0	1	1
ENSG00000155876	10670	RRAGA	Ras related GTP binding A [Source:HGNC Symbol;Acc:HGNC:16963]	-6	0	6
ENSG00000156049	9630	GNA14	G protein subunit alpha 14 [Source:HGNC Symbol;Acc:HGNC:4382]	-178	37	215
ENSG00000156052	2776	GNAQ	G protein subunit alpha q [Source:HGNC Symbol;Acc:HGNC:4390]	-36	0	36
ENSG00000156261	10694	CCT8	chaperonin containing TCP1 subunit 8 [Source:HGNC Symbol;Acc:HGNC:1623]	0	110	110
ENSG00000156482	6156	RPL30	ribosomal protein L30 [Source:HGNC Symbol;Acc:HGNC:10333]	-32	0	32
ENSG00000156508	1915	EEF1A1	eukaryotic translation elongation factor 1 alpha 1 [Source:HGNC Symbol;Acc:HGNC:3189]	-9	10	19
ENSG00000156515	3098	HK1	hexokinase 1 [Source:HGNC Symbol;Acc:HGNC:4922]	-3	103	106
ENSG00000156587	9246	UBE2L6	ubiquitin conjugating enzyme E2 L6 [Source:HGNC Symbol;Acc:HGNC:12490]	-728	89	817
ENSG00000156804	114907	FBXO32	F-box protein 32 [Source:HGNC Symbol;Acc:HGNC:16731]	-626	0	626
ENSG00000156970	701	BUB1B	BUB1 mitotic checkpoint serine/threonine kinase B [Source:HGNC Symbol;Acc:HGNC:1149]	0	34	34
ENSG00000156976	1974	EIF4A2	eukaryotic translation initiation factor 4A2 [Source:HGNC Symbol;Acc:HGNC:3284]	-22	2	24
ENSG00000157020	6396	SEC13	SEC13 homolog, nuclear pore and COPII coat complex component [Source:HGNC Symbol;Acc:HGNC:10697]	-130	3	133
ENSG00000157107	115548	FCHO2	FCH and mu domain containing endocytic adaptor 2 [Source:HGNC Symbol;Acc:HGNC:25180]	-13	0	13
ENSG00000157227	4323	MMP14	matrix metallopeptidase 14 [Source:HGNC Symbol;Acc:HGNC:7160]	-5	11	16
ENSG00000157240	8321	FZD1	frizzled class receptor 1 [Source:HGNC Symbol;Acc:HGNC:4038]	0	1	1
ENSG00000157404	3815	KIT	KIT proto-oncogene, receptor tyrosine kinase [Source:HGNC Symbol;Acc:HGNC:6342]	-7	310	317
ENSG00000157450	54778	RNF111	ring finger protein 111 [Source:HGNC Symbol;Acc:HGNC:17384]	0	548	548
ENSG00000157456	9133	CCNB2	cyclin B2 [Source:HGNC Symbol;Acc:HGNC:1580]	0	1	1
ENSG00000157625	257397	TAB3	TGF-beta activated kinase 1 (MAP3K7) binding protein 3 [Source:HGNC Symbol;Acc:HGNC:30681]	0	140	140
ENSG00000157764	673	BRAF	B-Raf proto-oncogene, serine/threonine kinase [Source:HGNC Symbol;Acc:HGNC:1097]	-27	56	83
ENSG00000158092	4690	NCK1	NCK adaptor protein 1 [Source:HGNC Symbol;Acc:HGNC:7664]	0	384	384
ENSG00000158290	8450	CUL4B	cullin 4B [Source:HGNC Symbol;Acc:HGNC:2555]	-37	0	37
ENSG00000158402	995	CDC25C	cell division cycle 25C [Source:HGNC Symbol;Acc:HGNC:1727]	0	28	28
ENSG00000158417	9669	EIF5B	eukaryotic translation initiation factor 5B [Source:HGNC Symbol;Acc:HGNC:30793]	-489	2	491
ENSG00000158560	1780	DYNC1I1	dynein cytoplasmic 1 intermediate chain 1 [Source:HGNC Symbol;Acc:HGNC:2963]	-19	0	19
ENSG00000158874	336	APOA2	apolipoprotein A2 [Source:HGNC Symbol;Acc:HGNC:601]	-11	0	11
ENSG00000159069	54461	FBXW5	F-box and WD repeat domain containing 5 [Source:HGNC Symbol;Acc:HGNC:13613]	0	116	116
ENSG00000159082	8867	SYNJ1	synaptojanin 1 [Source:HGNC Symbol;Acc:HGNC:11503]	-14	0	14
ENSG00000159110	3455	IFNAR2	interferon alpha and beta receptor subunit 2 [Source:HGNC Symbol;Acc:HGNC:5433]	0	103	103
ENSG00000159128	3460	IFNGR2	interferon gamma receptor 2 [Source:HGNC Symbol;Acc:HGNC:5440]	0	311	311
ENSG00000159131	2618	GART	phosphoribosylglycinamide formyltransferase, phosphoribosylglycinamide synthetase, phosphoribosylaminoimidazole synthetase [Source:HGNC Symbol;Acc:HGNC:4163]	0	62	62
ENSG00000159202	65264	UBE2Z	ubiquitin conjugating enzyme E2 Z [Source:HGNC Symbol;Acc:HGNC:25847]	-14	17	31
ENSG00000159210	11267	SNF8	SNF8 subunit of ESCRT-II [Source:HGNC Symbol;Acc:HGNC:17028]	-2	0	2
ENSG00000159352	5710	PSMD4	proteasome 26S subunit, non-ATPase 4 [Source:HGNC Symbol;Acc:HGNC:9561]	0	159	159
ENSG00000159377	5692	PSMB4	proteasome 20S subunit beta 4 [Source:HGNC Symbol;Acc:HGNC:9541]	0	775	775
ENSG00000159459	197131	UBR1	ubiquitin protein ligase E3 component n-recognin 1 [Source:HGNC Symbol;Acc:HGNC:16808]	-11	17	28
ENSG00000159593	8883	NAE1	NEDD8 activating enzyme E1 subunit 1 [Source:HGNC Symbol;Acc:HGNC:621]	-11	0	11
ENSG00000159692	1487	CTBP1	C-terminal binding protein 1 [Source:HGNC Symbol;Acc:HGNC:2494]	0	3	3
ENSG00000159720	9114	ATP6V0D1	ATPase H+ transporting V0 subunit d1 [Source:HGNC Symbol;Acc:HGNC:13724]	-2	0	2
ENSG00000159840	7791	ZYX	zyxin [Source:HGNC Symbol;Acc:HGNC:13200]	-67	0	67
ENSG00000160087	118424	UBE2J2	ubiquitin conjugating enzyme E2 J2 [Source:HGNC Symbol;Acc:HGNC:19268]	0	12	12
ENSG00000160145	8997	KALRN	kalirin RhoGEF kinase [Source:HGNC Symbol;Acc:HGNC:4814]	-159	1	160
ENSG00000160211	2539	G6PD	glucose-6-phosphate dehydrogenase [Source:HGNC Symbol;Acc:HGNC:4057]	-38	17	55
ENSG00000160213	1476	CSTB	cystatin B [Source:HGNC Symbol;Acc:HGNC:2482]	-1	2	3
ENSG00000160255	3689	ITGB2	integrin subunit beta 2 [Source:HGNC Symbol;Acc:HGNC:6155]	-216	335	551
ENSG00000160360	26086	GPSM1	G protein signaling modulator 1 [Source:HGNC Symbol;Acc:HGNC:17858]	0	390	390
ENSG00000160691	6464	SHC1	SHC adaptor protein 1 [Source:HGNC Symbol;Acc:HGNC:10840]	0	996	996
ENSG00000160710	103	ADAR	adenosine deaminase RNA specific [Source:HGNC Symbol;Acc:HGNC:225]	0	2	2
ENSG00000160712	3570	IL6R	interleukin 6 receptor [Source:HGNC Symbol;Acc:HGNC:6019]	0	12	12
ENSG00000160714	55585	UBE2Q1	ubiquitin conjugating enzyme E2 Q1 [Source:HGNC Symbol;Acc:HGNC:15698]	0	4	4
ENSG00000160867	2264	FGFR4	fibroblast growth factor receptor 4 [Source:HGNC Symbol;Acc:HGNC:3691]	-16	0	16
ENSG00000160948	51160	VPS28	VPS28 subunit of ESCRT-I [Source:HGNC Symbol;Acc:HGNC:18178]	-2	0	2
ENSG00000160999	10603	SH2B2	SH2B adaptor protein 2 [Source:HGNC Symbol;Acc:HGNC:17381]	0	10	10
ENSG00000161011	8878	SQSTM1	sequestosome 1 [Source:HGNC Symbol;Acc:HGNC:11280]	0	116	116
ENSG00000161016	6132	RPL8	ribosomal protein L8 [Source:HGNC Symbol;Acc:HGNC:10368]	-2301	0	2301
ENSG00000161040	222235	FBXL13	F-box and leucine rich repeat protein 13 [Source:HGNC Symbol;Acc:HGNC:21658]	-393	0	393
ENSG00000161057	5701	PSMC2	proteasome 26S subunit, ATPase 2 [Source:HGNC Symbol;Acc:HGNC:9548]	-467	0	467
ENSG00000161203	1173	AP2M1	adaptor related protein complex 2 subunit mu 1 [Source:HGNC Symbol;Acc:HGNC:564]	0	416	416
ENSG00000161243	126433	FBXO27	F-box protein 27 [Source:HGNC Symbol;Acc:HGNC:18753]	-25	0	25
ENSG00000161265	199746	U2AF1L4	U2 small nuclear RNA auxiliary factor 1 like 4 [Source:HGNC Symbol;Acc:HGNC:23020]	-61	0	61
ENSG00000161664	92591	ASB16	ankyrin repeat and SOCS box containing 16 [Source:HGNC Symbol;Acc:HGNC:19768]	0	14	14
ENSG00000161800	29127	RACGAP1	Rac GTPase activating protein 1 [Source:HGNC Symbol;Acc:HGNC:9804]	0	4	4
ENSG00000161888	147841	SPC24	SPC24 component of NDC80 kinetochore complex [Source:HGNC Symbol;Acc:HGNC:26913]	0	115	115
ENSG00000161921	58191	CXCL16	C-X-C motif chemokine ligand 16 [Source:HGNC Symbol;Acc:HGNC:16642]	-39	0	39
ENSG00000161956	26168	SENP3	SUMO specific peptidase 3 [Source:HGNC Symbol;Acc:HGNC:17862]	-3	26	29
ENSG00000161960	1973	EIF4A1	eukaryotic translation initiation factor 4A1 [Source:HGNC Symbol;Acc:HGNC:3282]	-21	7	28
ENSG00000162104	115	ADCY9	adenylate cyclase 9 [Source:HGNC Symbol;Acc:HGNC:240]	0	589	589
ENSG00000162188	2785	GNG3	G protein subunit gamma 3 [Source:HGNC Symbol;Acc:HGNC:4405]	0	7	7
ENSG00000162385	4116	MAGOH	mago homolog, exon junction complex subunit [Source:HGNC Symbol;Acc:HGNC:6815]	-8	0	8
ENSG00000162413	9903	KLHL21	kelch like family member 21 [Source:HGNC Symbol;Acc:HGNC:29041]	0	664	664
ENSG00000162434	3716	JAK1	Janus kinase 1 [Source:HGNC Symbol;Acc:HGNC:6190]	-193	2	195
ENSG00000162521	5928	RBBP4	RB binding protein 4, chromatin remodeling factor [Source:HGNC Symbol;Acc:HGNC:9887]	0	795	795
ENSG00000162576	54587	MXRA8	matrix remodeling associated 8 [Source:HGNC Symbol;Acc:HGNC:7542]	0	1	1
ENSG00000162613	8880	FUBP1	far upstream element binding protein 1 [Source:HGNC Symbol;Acc:HGNC:4004]	0	112	112
ENSG00000162692	7412	VCAM1	vascular cell adhesion molecule 1 [Source:HGNC Symbol;Acc:HGNC:12663]	0	37	37
ENSG00000162704	10092	ARPC5	actin related protein 2/3 complex subunit 5 [Source:HGNC Symbol;Acc:HGNC:708]	-1	11	12
ENSG00000162711	114548	NLRP3	NLR family pyrin domain containing 3 [Source:HGNC Symbol;Acc:HGNC:16400]	0	2	2
ENSG00000162736	23385	NCSTN	nicastrin [Source:HGNC Symbol;Acc:HGNC:17091]	-2	23	25
ENSG00000162881	165140	OXER1	oxoeicosanoid receptor 1 [Source:HGNC Symbol;Acc:HGNC:24884]	-509	2	511
ENSG00000162924	5966	REL	REL proto-oncogene, NF-kB subunit [Source:HGNC Symbol;Acc:HGNC:9954]	-35	0	35
ENSG00000163013	150726	FBXO41	F-box protein 41 [Source:HGNC Symbol;Acc:HGNC:29409]	-3	1	4
ENSG00000163131	1520	CTSS	cathepsin S [Source:HGNC Symbol;Acc:HGNC:2545]	-3	0	3
ENSG00000163161	2071	ERCC3	ERCC excision repair 3, TFIIH core complex helicase subunit [Source:HGNC Symbol;Acc:HGNC:3435]	0	89	89
ENSG00000163235	7039	TGFA	transforming growth factor alpha [Source:HGNC Symbol;Acc:HGNC:11765]	-2	417	419
ENSG00000163251	7855	FZD5	frizzled class receptor 5 [Source:HGNC Symbol;Acc:HGNC:4043]	0	1	1
ENSG00000163376	84541	KBTBD8	kelch repeat and BTB domain containing 8 [Source:HGNC Symbol;Acc:HGNC:30691]	-35	0	35
ENSG00000163430	11167	FSTL1	follistatin like 1 [Source:HGNC Symbol;Acc:HGNC:3972]	0	263	263
ENSG00000163453	3490	IGFBP7	insulin like growth factor binding protein 7 [Source:HGNC Symbol;Acc:HGNC:5476]	0	8	8
ENSG00000163466	10109	ARPC2	actin related protein 2/3 complex subunit 2 [Source:HGNC Symbol;Acc:HGNC:705]	0	9	9
ENSG00000163481	64320	RNF25	ring finger protein 25 [Source:HGNC Symbol;Acc:HGNC:14662]	0	51	51
ENSG00000163485	134	ADORA1	adenosine A1 receptor [Source:HGNC Symbol;Acc:HGNC:262]	0	622	622
ENSG00000163527	201595	STT3B	STT3 oligosaccharyltransferase complex catalytic subunit B [Source:HGNC Symbol;Acc:HGNC:30611]	0	8	8
ENSG00000163535	151246	SGO2	shugoshin 2 [Source:HGNC Symbol;Acc:HGNC:30812]	0	3	3
ENSG00000163539	23122	CLASP2	cytoplasmic linker associated protein 2 [Source:HGNC Symbol;Acc:HGNC:17078]	-7	0	7
ENSG00000163541	8802	SUCLG1	succinate-CoA ligase GDP/ADP-forming subunit alpha [Source:HGNC Symbol;Acc:HGNC:11449]	-47	0	47
ENSG00000163584	200916	RPL22L1	ribosomal protein L22 like 1 [Source:HGNC Symbol;Acc:HGNC:27610]	-132	0	132
ENSG00000163631	213	ALB	albumin [Source:HGNC Symbol;Acc:HGNC:399]	-2398	0	2398
ENSG00000163636	9861	PSMD6	proteasome 26S subunit, non-ATPase 6 [Source:HGNC Symbol;Acc:HGNC:9564]	-33	199	232
ENSG00000163655	8833	GMPS	guanine monophosphate synthase [Source:HGNC Symbol;Acc:HGNC:4378]	-10	0	10
ENSG00000163661	5806	PTX3	pentraxin 3 [Source:HGNC Symbol;Acc:HGNC:9692]	-2	0	2
ENSG00000163682	6133	RPL9	ribosomal protein L9 [Source:HGNC Symbol;Acc:HGNC:10369]	0	5	5
ENSG00000163734	2921	CXCL3	C-X-C motif chemokine ligand 3 [Source:HGNC Symbol;Acc:HGNC:4604]	-46	0	46
ENSG00000163735	6374	CXCL5	C-X-C motif chemokine ligand 5 [Source:HGNC Symbol;Acc:HGNC:10642]	0	20	20
ENSG00000163739	2919	CXCL1	C-X-C motif chemokine ligand 1 [Source:HGNC Symbol;Acc:HGNC:4602]	0	31	31
ENSG00000163743	25898	RCHY1	ring finger and CHY zinc finger domain containing 1 [Source:HGNC Symbol;Acc:HGNC:17479]	-40	0	40
ENSG00000163808	56992	KIF15	kinesin family member 15 [Source:HGNC Symbol;Acc:HGNC:17273]	-169	0	169
ENSG00000163823	1230	CCR1	C-C motif chemokine receptor 1 [Source:HGNC Symbol;Acc:HGNC:1602]	-4	5	9
ENSG00000163840	151636	DTX3L	deltex E3 ubiquitin ligase 3L [Source:HGNC Symbol;Acc:HGNC:30323]	0	1	1
ENSG00000163882	5437	POLR2H	RNA polymerase II, I and III subunit H [Source:HGNC Symbol;Acc:HGNC:9195]	0	832	832
ENSG00000163902	6184	RPN1	ribophorin I [Source:HGNC Symbol;Acc:HGNC:10381]	-9	0	9
ENSG00000163923	116832	RPL39L	ribosomal protein L39 like [Source:HGNC Symbol;Acc:HGNC:17094]	-5	0	5
ENSG00000163932	5580	PRKCD	protein kinase C delta [Source:HGNC Symbol;Acc:HGNC:9399]	-64	17	81
ENSG00000163938	26354	GNL3	G protein nucleolar 3 [Source:HGNC Symbol;Acc:HGNC:29931]	-14	0	14
ENSG00000163950	7884	SLBP	stem-loop binding protein [Source:HGNC Symbol;Acc:HGNC:10904]	-40	67	107
ENSG00000164045	993	CDC25A	cell division cycle 25A [Source:HGNC Symbol;Acc:HGNC:1725]	-3	2	5
ENSG00000164049	285231	FBXW12	F-box and WD repeat domain containing 12 [Source:HGNC Symbol;Acc:HGNC:20729]	-27	33	60
ENSG00000164054	51246	SHISA5	shisa family member 5 [Source:HGNC Symbol;Acc:HGNC:30376]	-6	0	6
ENSG00000164068	63891	RNF123	ring finger protein 123 [Source:HGNC Symbol;Acc:HGNC:21148]	-2	0	2
ENSG00000164081	51368	TEX264	testis expressed 264, ER-phagy receptor [Source:HGNC Symbol;Acc:HGNC:30247]	0	99	99
ENSG00000164109	4085	MAD2L1	mitotic arrest deficient 2 like 1 [Source:HGNC Symbol;Acc:HGNC:6763]	0	314	314
ENSG00000164111	308	ANXA5	annexin A5 [Source:HGNC Symbol;Acc:HGNC:543]	-1	7	8
ENSG00000164122	140458	ASB5	ankyrin repeat and SOCS box containing 5 [Source:HGNC Symbol;Acc:HGNC:17180]	0	13	13
ENSG00000164128	4886	NPY1R	neuropeptide Y receptor Y1 [Source:HGNC Symbol;Acc:HGNC:7956]	-43	87	130
ENSG00000164136	3600	IL15	interleukin 15 [Source:HGNC Symbol;Acc:HGNC:5977]	0	50	50
ENSG00000164162	10393	ANAPC10	anaphase promoting complex subunit 10 [Source:HGNC Symbol;Acc:HGNC:24077]	-986	21	1007
ENSG00000164163	6059	ABCE1	ATP binding cassette subfamily E member 1 [Source:HGNC Symbol;Acc:HGNC:69]	-476	19	495
ENSG00000164171	3673	ITGA2	integrin subunit alpha 2 [Source:HGNC Symbol;Acc:HGNC:6137]	-13	0	13
ENSG00000164220	2151	F2RL2	coagulation factor II thrombin receptor like 2 [Source:HGNC Symbol;Acc:HGNC:3539]	-143	27	170
ENSG00000164251	2150	F2RL1	F2R like trypsin receptor 1 [Source:HGNC Symbol;Acc:HGNC:3538]	-245	0	245
ENSG00000164305	836	CASP3	caspase 3 [Source:HGNC Symbol;Acc:HGNC:1504]	-52	0	52
ENSG00000164342	7098	TLR3	toll like receptor 3 [Source:HGNC Symbol;Acc:HGNC:11849]	-8	43	51
ENSG00000164346	10412	NSA2	NSA2 ribosome biogenesis factor [Source:HGNC Symbol;Acc:HGNC:30728]	-636	0	636
ENSG00000164400	1437	CSF2	colony stimulating factor 2 [Source:HGNC Symbol;Acc:HGNC:2434]	0	68	68
ENSG00000164587	6208	RPS14	ribosomal protein S14 [Source:HGNC Symbol;Acc:HGNC:10387]	0	31	31
ENSG00000164611	9232	PTTG1	PTTG1 regulator of sister chromatid separation, securin [Source:HGNC Symbol;Acc:HGNC:9690]	0	149	149
ENSG00000164690	6469	SHH	sonic hedgehog signaling molecule [Source:HGNC Symbol;Acc:HGNC:10848]	0	1	1
ENSG00000164733	1508	CTSB	cathepsin B [Source:HGNC Symbol;Acc:HGNC:2527]	0	5	5
ENSG00000164742	107	ADCY1	adenylate cyclase 1 [Source:HGNC Symbol;Acc:HGNC:232]	-17	0	17
ENSG00000164754	5885	RAD21	RAD21 cohesin complex component [Source:HGNC Symbol;Acc:HGNC:9811]	-9	0	9
ENSG00000164815	5001	ORC5	origin recognition complex subunit 5 [Source:HGNC Symbol;Acc:HGNC:8491]	-3	1	4
ENSG00000164828	23353	SUN1	Sad1 and UNC84 domain containing 1 [Source:HGNC Symbol;Acc:HGNC:18587]	-31	0	31
ENSG00000164850	2852	GPER1	G protein-coupled estrogen receptor 1 [Source:HGNC Symbol;Acc:HGNC:4485]	-1	85	86
ENSG00000164867	4846	NOS3	nitric oxide synthase 3 [Source:HGNC Symbol;Acc:HGNC:7876]	-137	0	137
ENSG00000164885	1020	CDK5	cyclin dependent kinase 5 [Source:HGNC Symbol;Acc:HGNC:1774]	-2	3	5
ENSG00000164924	7534	YWHAZ	tyrosine 3-monooxygenase/tryptophan 5-monooxygenase activation protein zeta [Source:HGNC Symbol;Acc:HGNC:12855]	-106	5	111
ENSG00000165025	6850	SYK	spleen associated tyrosine kinase [Source:HGNC Symbol;Acc:HGNC:11491]	0	123	123
ENSG00000165168	1536	CYBB	cytochrome b-245 beta chain [Source:HGNC Symbol;Acc:HGNC:2578]	-347	0	347
ENSG00000165197	2277	VEGFD	vascular endothelial growth factor D [Source:HGNC Symbol;Acc:HGNC:3708]	0	4	4
ENSG00000165280	7415	VCP	valosin containing protein [Source:HGNC Symbol;Acc:HGNC:12666]	0	1	1
ENSG00000165338	143279	HECTD2	HECT domain E3 ubiquitin protein ligase 2 [Source:HGNC Symbol;Acc:HGNC:26736]	0	8	8
ENSG00000165392	7486	WRN	WRN RecQ like helicase [Source:HGNC Symbol;Acc:HGNC:12791]	-3	0	3
ENSG00000165416	10910	SUGT1	SGT1 homolog, MIS12 kinetochore complex assembly cochaperone [Source:HGNC Symbol;Acc:HGNC:16987]	-52	64	116
ENSG00000165458	3636	INPPL1	inositol polyphosphate phosphatase like 1 [Source:HGNC Symbol;Acc:HGNC:6080]	-10	0	10
ENSG00000165501	122769	LRR1	leucine rich repeat protein 1 [Source:HGNC Symbol;Acc:HGNC:19742]	0	2	2
ENSG00000165502	6166	RPL36AL	ribosomal protein L36a like [Source:HGNC Symbol;Acc:HGNC:10346]	-342	90	432
ENSG00000165527	382	ARF6	ADP ribosylation factor 6 [Source:HGNC Symbol;Acc:HGNC:659]	0	52	52
ENSG00000165572	89890	KBTBD6	kelch repeat and BTB domain containing 6 [Source:HGNC Symbol;Acc:HGNC:25340]	-63	36	99
ENSG00000165621	27199	OXGR1	oxoglutarate receptor 1 [Source:HGNC Symbol;Acc:HGNC:4531]	-43	3	46
ENSG00000165637	7417	VDAC2	voltage dependent anion channel 2 [Source:HGNC Symbol;Acc:HGNC:12672]	-16	0	16
ENSG00000165699	7248	TSC1	TSC complex subunit 1 [Source:HGNC Symbol;Acc:HGNC:12362]	0	3	3
ENSG00000165731	5979	RET	ret proto-oncogene [Source:HGNC Symbol;Acc:HGNC:9967]	-2	0	2
ENSG00000165732	9188	DDX21	DExD-box helicase 21 [Source:HGNC Symbol;Acc:HGNC:2744]	-2	0	2
ENSG00000165916	5702	PSMC3	proteasome 26S subunit, ATPase 3 [Source:HGNC Symbol;Acc:HGNC:9549]	-2	158	160
ENSG00000166167	8945	BTRC	beta-transducin repeat containing E3 ubiquitin protein ligase [Source:HGNC Symbol;Acc:HGNC:1144]	-27	350	377
ENSG00000166197	9221	NOLC1	nucleolar and coiled-body phosphoprotein 1 [Source:HGNC Symbol;Acc:HGNC:15608]	-2	0	2
ENSG00000166200	9318	COPS2	COP9 signalosome subunit 2 [Source:HGNC Symbol;Acc:HGNC:30747]	-7	2	9
ENSG00000166225	10818	FRS2	fibroblast growth factor receptor substrate 2 [Source:HGNC Symbol;Acc:HGNC:16971]	-190	0	190
ENSG00000166226	10576	CCT2	chaperonin containing TCP1 subunit 2 [Source:HGNC Symbol;Acc:HGNC:1615]	-23	5	28
ENSG00000166266	8065	CUL5	cullin 5 [Source:HGNC Symbol;Acc:HGNC:2556]	-195	0	195
ENSG00000166295	119504	ANAPC16	anaphase promoting complex subunit 16 [Source:HGNC Symbol;Acc:HGNC:26976]	-141	4	145
ENSG00000166333	3611	ILK	integrin linked kinase [Source:HGNC Symbol;Acc:HGNC:6040]	-6	66	72
ENSG00000166337	6881	TAF10	TATA-box binding protein associated factor 10 [Source:HGNC Symbol;Acc:HGNC:11543]	0	214	214
ENSG00000166451	55839	CENPN	centromere protein N [Source:HGNC Symbol;Acc:HGNC:30873]	0	1	1
ENSG00000166508	4176	MCM7	minichromosome maintenance complex component 7 [Source:HGNC Symbol;Acc:HGNC:6950]	-5	0	5
ENSG00000166557	23423	TMED3	transmembrane p24 trafficking protein 3 [Source:HGNC Symbol;Acc:HGNC:28889]	0	1	1
ENSG00000166562	90701	SEC11C	SEC11 homolog C, signal peptidase complex subunit [Source:HGNC Symbol;Acc:HGNC:23400]	-14	0	14
ENSG00000166598	7184	HSP90B1	heat shock protein 90 beta family member 1 [Source:HGNC Symbol;Acc:HGNC:12028]	-1	173	174
ENSG00000166685	9382	COG1	component of oligomeric golgi complex 1 [Source:HGNC Symbol;Acc:HGNC:6545]	-21	2	23
ENSG00000166847	84516	DCTN5	dynactin subunit 5 [Source:HGNC Symbol;Acc:HGNC:24594]	-21	211	232
ENSG00000166851	5347	PLK1	polo like kinase 1 [Source:HGNC Symbol;Acc:HGNC:9077]	0	131	131
ENSG00000166888	6778	STAT6	signal transducer and activator of transcription 6 [Source:HGNC Symbol;Acc:HGNC:11368]	0	64	64
ENSG00000166902	54948	MRPL16	mitochondrial ribosomal protein L16 [Source:HGNC Symbol;Acc:HGNC:14476]	-34	35	69
ENSG00000166913	7529	YWHAB	tyrosine 3-monooxygenase/tryptophan 5-monooxygenase activation protein beta [Source:HGNC Symbol;Acc:HGNC:12849]	-440	0	440
ENSG00000166949	4088	SMAD3	SMAD family member 3 [Source:HGNC Symbol;Acc:HGNC:6769]	0	3	3
ENSG00000167004	2923	PDIA3	protein disulfide isomerase family A member 3 [Source:HGNC Symbol;Acc:HGNC:4606]	-2	0	2
ENSG00000167005	11051	NUDT21	nudix hydrolase 21 [Source:HGNC Symbol;Acc:HGNC:13870]	0	1	1
ENSG00000167083	2793	GNGT2	G protein subunit gamma transducin 2 [Source:HGNC Symbol;Acc:HGNC:4412]	-57	2	59
ENSG00000167110	2801	GOLGA2	golgin A2 [Source:HGNC Symbol;Acc:HGNC:4425]	-43	1	44
ENSG00000167193	1398	CRK	CRK proto-oncogene, adaptor protein [Source:HGNC Symbol;Acc:HGNC:2362]	-8	0	8
ENSG00000167196	26263	FBXO22	F-box protein 22 [Source:HGNC Symbol;Acc:HGNC:13593]	0	1761	1761
ENSG00000167207	64127	NOD2	nucleotide binding oligomerization domain containing 2 [Source:HGNC Symbol;Acc:HGNC:5331]	-8	2	10
ENSG00000167244	3481	IGF2	insulin like growth factor 2 [Source:HGNC Symbol;Acc:HGNC:5466]	-13	0	13
ENSG00000167286	915	CD3D	CD3d molecule [Source:HGNC Symbol;Acc:HGNC:1673]	0	83	83
ENSG00000167461	4218	RAB8A	RAB8A, member RAS oncogene family [Source:HGNC Symbol;Acc:HGNC:7007]	-73	0	73
ENSG00000167513	81620	CDT1	chromatin licensing and DNA replication factor 1 [Source:HGNC Symbol;Acc:HGNC:24576]	0	13	13
ENSG00000167526	6137	RPL13	ribosomal protein L13 [Source:HGNC Symbol;Acc:HGNC:10303]	0	221	221
ENSG00000167552	7846	TUBA1A	tubulin alpha 1a [Source:HGNC Symbol;Acc:HGNC:20766]	0	3	3
ENSG00000167658	1938	EEF2	eukaryotic translation elongation factor 2 [Source:HGNC Symbol;Acc:HGNC:3214]	-744	0	744
ENSG00000167702	90990	KIFC2	kinesin family member C2 [Source:HGNC Symbol;Acc:HGNC:29530]	-102	0	102
ENSG00000167705	83547	RILP	Rab interacting lysosomal protein [Source:HGNC Symbol;Acc:HGNC:30266]	-31	3	34
ENSG00000167711	5345	SERPINF2	serpin family F member 2 [Source:HGNC Symbol;Acc:HGNC:9075]	-5	6	11
ENSG00000167770	55611	OTUB1	OTU deubiquitinase, ubiquitin aldehyde binding 1 [Source:HGNC Symbol;Acc:HGNC:23077]	0	4	4
ENSG00000167815	7001	PRDX2	peroxiredoxin 2 [Source:HGNC Symbol;Acc:HGNC:9353]	-26	0	26
ENSG00000167842	79003	MIS12	MIS12 kinetochore complex component [Source:HGNC Symbol;Acc:HGNC:24967]	-2	0	2
ENSG00000167881	6730	SRP68	signal recognition particle 68 [Source:HGNC Symbol;Acc:HGNC:11302]	-2	0	2
ENSG00000167925	84514	GHDC	GH3 domain containing [Source:HGNC Symbol;Acc:HGNC:24438]	0	3	3
ENSG00000167986	1642	DDB1	damage specific DNA binding protein 1 [Source:HGNC Symbol;Acc:HGNC:2717]	-2	11	13
ENSG00000167996	2495	FTH1	ferritin heavy chain 1 [Source:HGNC Symbol;Acc:HGNC:3976]	-15	0	15
ENSG00000168002	5436	POLR2G	RNA polymerase II subunit G [Source:HGNC Symbol;Acc:HGNC:9194]	-22	5	27
ENSG00000168028	3921	RPSA	ribosomal protein SA [Source:HGNC Symbol;Acc:HGNC:6502]	-15	15	30
ENSG00000168036	1499	CTNNB1	catenin beta 1 [Source:HGNC Symbol;Acc:HGNC:2514]	-22	101	123
ENSG00000168040	8772	FADD	Fas associated via death domain [Source:HGNC Symbol;Acc:HGNC:3573]	-87	0	87
ENSG00000168090	10980	COPS6	COP9 signalosome subunit 6 [Source:HGNC Symbol;Acc:HGNC:21749]	-9	91	100
ENSG00000168209	54541	DDIT4	DNA damage inducible transcript 4 [Source:HGNC Symbol;Acc:HGNC:24944]	0	22	22
ENSG00000168243	2786	GNG4	G protein subunit gamma 4 [Source:HGNC Symbol;Acc:HGNC:4407]	0	2219	2219
ENSG00000168283	648	BMI1	BMI1 proto-oncogene, polycomb ring finger [Source:HGNC Symbol;Acc:HGNC:1066]	0	11	11
ENSG00000168301	200845	KCTD6	potassium channel tetramerization domain containing 6 [Source:HGNC Symbol;Acc:HGNC:22235]	-137	0	137
ENSG00000168310	3660	IRF2	interferon regulatory factor 2 [Source:HGNC Symbol;Acc:HGNC:6117]	-1	3	4
ENSG00000168329	1524	CX3CR1	C-X3-C motif chemokine receptor 1 [Source:HGNC Symbol;Acc:HGNC:2558]	0	3	3
ENSG00000168374	378	ARF4	ADP ribosylation factor 4 [Source:HGNC Symbol;Acc:HGNC:655]	-148	0	148
ENSG00000168393	1841	DTYMK	deoxythymidylate kinase [Source:HGNC Symbol;Acc:HGNC:3061]	0	4	4
ENSG00000168398	624	BDKRB2	bradykinin receptor B2 [Source:HGNC Symbol;Acc:HGNC:1030]	-7	1	8
ENSG00000168412	4543	MTNR1A	melatonin receptor 1A [Source:HGNC Symbol;Acc:HGNC:7463]	0	17	17
ENSG00000168496	2237	FEN1	flap structure-specific endonuclease 1 [Source:HGNC Symbol;Acc:HGNC:3650]	0	4	4
ENSG00000168539	1128	CHRM1	cholinergic receptor muscarinic 1 [Source:HGNC Symbol;Acc:HGNC:1950]	-42	7	49
ENSG00000168610	6774	STAT3	signal transducer and activator of transcription 3 [Source:HGNC Symbol;Acc:HGNC:11364]	-278	19	297
ENSG00000168646	8313	AXIN2	axin 2 [Source:HGNC Symbol;Acc:HGNC:904]	-7	0	7
ENSG00000168685	3575	IL7R	interleukin 7 receptor [Source:HGNC Symbol;Acc:HGNC:6024]	-238	6	244
ENSG00000168818	53407	STX18	syntaxin 18 [Source:HGNC Symbol;Acc:HGNC:15942]	-13	0	13
ENSG00000169019	54951	COMMD8	COMM domain containing 8 [Source:HGNC Symbol;Acc:HGNC:26036]	0	7	7
ENSG00000169032	5604	MAP2K1	mitogen-activated protein kinase kinase 1 [Source:HGNC Symbol;Acc:HGNC:6840]	0	857	857
ENSG00000169045	3187	HNRNPH1	heterogeneous nuclear ribonucleoprotein H1 [Source:HGNC Symbol;Acc:HGNC:5041]	0	6	6
ENSG00000169047	3667	IRS1	insulin receptor substrate 1 [Source:HGNC Symbol;Acc:HGNC:6125]	-6	30	36
ENSG00000169083	367	AR	androgen receptor [Source:HGNC Symbol;Acc:HGNC:644]	-9	17	26
ENSG00000169100	293	SLC25A6	solute carrier family 25 member 6 [Source:HGNC Symbol;Acc:HGNC:10992]	0	6	6
ENSG00000169139	7336	UBE2V2	ubiquitin conjugating enzyme E2 V2 [Source:HGNC Symbol;Acc:HGNC:12495]	-60	227	287
ENSG00000169174	255738	PCSK9	proprotein convertase subtilisin/kexin type 9 [Source:HGNC Symbol;Acc:HGNC:20001]	-154	0	154
ENSG00000169245	3627	CXCL10	C-X-C motif chemokine ligand 10 [Source:HGNC Symbol;Acc:HGNC:10637]	-2	146	148
ENSG00000169248	6373	CXCL11	C-X-C motif chemokine ligand 11 [Source:HGNC Symbol;Acc:HGNC:10638]	-136	1	137
ENSG00000169398	5747	PTK2	protein tyrosine kinase 2 [Source:HGNC Symbol;Acc:HGNC:9611]	-1	16	17
ENSG00000169403	5724	PTAFR	platelet activating factor receptor [Source:HGNC Symbol;Acc:HGNC:9582]	-49	528	577
ENSG00000169429	3576	CXCL8	C-X-C motif chemokine ligand 8 [Source:HGNC Symbol;Acc:HGNC:6025]	-63	538	601
ENSG00000169439	6383	SDC2	syndecan 2 [Source:HGNC Symbol;Acc:HGNC:10659]	0	16	16
ENSG00000169508	1880	GPR183	G protein-coupled receptor 183 [Source:HGNC Symbol;Acc:HGNC:3128]	0	5	5
ENSG00000169679	699	BUB1	BUB1 mitotic checkpoint serine/threonine kinase [Source:HGNC Symbol;Acc:HGNC:1148]	0	2	2
ENSG00000169689	201254	CENPX	centromere protein X [Source:HGNC Symbol;Acc:HGNC:11422]	-3	0	3
ENSG00000169727	2873	GPS1	G protein pathway suppressor 1 [Source:HGNC Symbol;Acc:HGNC:4549]	-22	0	22
ENSG00000169750	5881	RAC3	Rac family small GTPase 3 [Source:HGNC Symbol;Acc:HGNC:9803]	0	1	1
ENSG00000169891	9185	REPS2	RALBP1 associated Eps domain containing 2 [Source:HGNC Symbol;Acc:HGNC:9963]	-1237	0	1237
ENSG00000169896	3684	ITGAM	integrin subunit alpha M [Source:HGNC Symbol;Acc:HGNC:6149]	0	19	19
ENSG00000169962	83756	TAS1R3	taste 1 receptor member 3 [Source:HGNC Symbol;Acc:HGNC:15661]	0	1	1
ENSG00000170004	1107	CHD3	chromodomain helicase DNA binding protein 3 [Source:HGNC Symbol;Acc:HGNC:1918]	-123	32	155
ENSG00000170027	7532	YWHAG	tyrosine 3-monooxygenase/tryptophan 5-monooxygenase activation protein gamma [Source:HGNC Symbol;Acc:HGNC:12852]	-5	490	495
ENSG00000170035	10477	UBE2E3	ubiquitin conjugating enzyme E2 E3 [Source:HGNC Symbol;Acc:HGNC:12479]	0	717	717
ENSG00000170075	9283	GPR37L1	G protein-coupled receptor 37 like 1 [Source:HGNC Symbol;Acc:HGNC:14923]	-67	0	67
ENSG00000170142	7324	UBE2E1	ubiquitin conjugating enzyme E2 E1 [Source:HGNC Symbol;Acc:HGNC:12477]	0	2932	2932
ENSG00000170214	147	ADRA1B	adrenoceptor alpha 1B [Source:HGNC Symbol;Acc:HGNC:278]	0	5	5
ENSG00000170312	983	CDK1	cyclin dependent kinase 1 [Source:HGNC Symbol;Acc:HGNC:1722]	-696	0	696
ENSG00000170315	7314	UBB	ubiquitin B [Source:HGNC Symbol;Acc:HGNC:12463]	-1	601	602
ENSG00000170345	2353	FOS	Fos proto-oncogene, AP-1 transcription factor subunit [Source:HGNC Symbol;Acc:HGNC:3796]	-845	11	856
ENSG00000170348	10972	TMED10	transmembrane p24 trafficking protein 10 [Source:HGNC Symbol;Acc:HGNC:16998]	-143	0	143
ENSG00000170421	3856	KRT8	keratin 8 [Source:HGNC Symbol;Acc:HGNC:6446]	-3	0	3
ENSG00000170498	3814	KISS1	KiSS-1 metastasis suppressor [Source:HGNC Symbol;Acc:HGNC:6341]	-1	7	8
ENSG00000170515	5036	PA2G4	proliferation-associated 2G4 [Source:HGNC Symbol;Acc:HGNC:8550]	0	1	1
ENSG00000170558	1000	CDH2	cadherin 2 [Source:HGNC Symbol;Acc:HGNC:1759]	-5	24	29
ENSG00000170581	6773	STAT2	signal transducer and activator of transcription 2 [Source:HGNC Symbol;Acc:HGNC:11363]	-9	0	9
ENSG00000170606	3308	HSPA4	heat shock protein family A (Hsp70) member 4 [Source:HGNC Symbol;Acc:HGNC:5237]	-644	0	644
ENSG00000170619	28991	COMMD5	COMM domain containing 5 [Source:HGNC Symbol;Acc:HGNC:17902]	-513	0	513
ENSG00000170633	80196	RNF34	ring finger protein 34 [Source:HGNC Symbol;Acc:HGNC:17297]	-87	0	87
ENSG00000170677	9306	SOCS6	suppressor of cytokine signaling 6 [Source:HGNC Symbol;Acc:HGNC:16833]	-95	1	96
ENSG00000170743	143425	SYT9	synaptotagmin 9 [Source:HGNC Symbol;Acc:HGNC:19265]	0	2	2
ENSG00000170759	3799	KIF5B	kinesin family member 5B [Source:HGNC Symbol;Acc:HGNC:6324]	-21	0	21
ENSG00000170775	2861	GPR37	G protein-coupled receptor 37 [Source:HGNC Symbol;Acc:HGNC:4494]	-1	15	16
ENSG00000170889	6203	RPS9	ribosomal protein S9 [Source:HGNC Symbol;Acc:HGNC:10442]	0	22	22
ENSG00000170909	126014	OSCAR	osteoclast associated Ig-like receptor [Source:HGNC Symbol;Acc:HGNC:29960]	0	9	9
ENSG00000170962	80310	PDGFD	platelet derived growth factor D [Source:HGNC Symbol;Acc:HGNC:30620]	-19	0	19
ENSG00000170989	1901	S1PR1	sphingosine-1-phosphate receptor 1 [Source:HGNC Symbol;Acc:HGNC:3165]	-27	13	40
ENSG00000171051	2357	FPR1	formyl peptide receptor 1 [Source:HGNC Symbol;Acc:HGNC:3826]	0	247	247
ENSG00000171105	3643	INSR	insulin receptor [Source:HGNC Symbol;Acc:HGNC:6091]	-12	3	15
ENSG00000171150	9655	SOCS5	suppressor of cytokine signaling 5 [Source:HGNC Symbol;Acc:HGNC:16852]	-21	0	21
ENSG00000171302	124583	CANT1	calcium activated nucleotidase 1 [Source:HGNC Symbol;Acc:HGNC:19721]	-8	0	8
ENSG00000171311	51013	EXOSC1	exosome component 1 [Source:HGNC Symbol;Acc:HGNC:17286]	0	3	3
ENSG00000171345	3880	KRT19	keratin 19 [Source:HGNC Symbol;Acc:HGNC:6436]	-141	0	141
ENSG00000171388	8862	APLN	apelin [Source:HGNC Symbol;Acc:HGNC:16665]	0	40	40
ENSG00000171421	64979	MRPL36	mitochondrial ribosomal protein L36 [Source:HGNC Symbol;Acc:HGNC:14490]	-290	0	290
ENSG00000171490	26156	RSL1D1	ribosomal L1 domain containing 1 [Source:HGNC Symbol;Acc:HGNC:24534]	0	9	9
ENSG00000171517	23566	LPAR3	lysophosphatidic acid receptor 3 [Source:HGNC Symbol;Acc:HGNC:14298]	-16	1	17
ENSG00000171552	598	BCL2L1	BCL2 like 1 [Source:HGNC Symbol;Acc:HGNC:992]	-11	8	19
ENSG00000171557	2266	FGG	fibrinogen gamma chain [Source:HGNC Symbol;Acc:HGNC:3694]	0	99	99
ENSG00000171608	5293	PIK3CD	phosphatidylinositol-4,5-bisphosphate 3-kinase catalytic subunit delta [Source:HGNC Symbol;Acc:HGNC:8977]	0	1786	1786
ENSG00000171621	80176	SPSB1	splA/ryanodine receptor domain and SOCS box containing 1 [Source:HGNC Symbol;Acc:HGNC:30628]	0	415	415
ENSG00000171720	8841	HDAC3	histone deacetylase 3 [Source:HGNC Symbol;Acc:HGNC:4854]	-12	0	12
ENSG00000171823	144699	FBXL14	F-box and leucine rich repeat protein 14 [Source:HGNC Symbol;Acc:HGNC:28624]	0	2	2
ENSG00000171824	5394	EXOSC10	exosome component 10 [Source:HGNC Symbol;Acc:HGNC:9138]	0	525	525
ENSG00000171848	6241	RRM2	ribonucleotide reductase regulatory subunit M2 [Source:HGNC Symbol;Acc:HGNC:10452]	0	118	118
ENSG00000171858	6227	RPS21	ribosomal protein S21 [Source:HGNC Symbol;Acc:HGNC:10409]	-27	0	27
ENSG00000171860	719	C3AR1	complement C3a receptor 1 [Source:HGNC Symbol;Acc:HGNC:1319]	-1	21	22
ENSG00000171862	5728	PTEN	phosphatase and tensin homolog [Source:HGNC Symbol;Acc:HGNC:9588]	-2245	0	2245
ENSG00000171867	5621	PRNP	prion protein [Source:HGNC Symbol;Acc:HGNC:9449]	0	20	20
ENSG00000171873	146	ADRA1D	adrenoceptor alpha 1D [Source:HGNC Symbol;Acc:HGNC:280]	0	1	1
ENSG00000171914	83660	TLN2	talin 2 [Source:HGNC Symbol;Acc:HGNC:15447]	-1	1	2
ENSG00000171931	10517	FBXW10	F-box and WD repeat domain containing 10 [Source:HGNC Symbol;Acc:HGNC:1211]	-4	468	472
ENSG00000172037	3913	LAMB2	laminin subunit beta 2 [Source:HGNC Symbol;Acc:HGNC:6487]	-59	176	235
ENSG00000172115	54205	CYCS	cytochrome c, somatic [Source:HGNC Symbol;Acc:HGNC:19986]	-1525	0	1525
ENSG00000172172	28998	MRPL13	mitochondrial ribosomal protein L13 [Source:HGNC Symbol;Acc:HGNC:14278]	-845	0	845
ENSG00000172215	10663	CXCR6	C-X-C motif chemokine receptor 6 [Source:HGNC Symbol;Acc:HGNC:16647]	0	145	145
ENSG00000172216	1051	CEBPB	CCAAT enhancer binding protein beta [Source:HGNC Symbol;Acc:HGNC:1834]	-10	1	11
ENSG00000172354	2783	GNB2	G protein subunit beta 2 [Source:HGNC Symbol;Acc:HGNC:4398]	-1375	27	1402
ENSG00000172380	55970	GNG12	G protein subunit gamma 12 [Source:HGNC Symbol;Acc:HGNC:19663]	-6	73	79
ENSG00000172531	5499	PPP1CA	protein phosphatase 1 catalytic subunit alpha [Source:HGNC Symbol;Acc:HGNC:9281]	-1	0	1
ENSG00000172757	1072	CFL1	cofilin 1 [Source:HGNC Symbol;Acc:HGNC:1874]	-7	0	7
ENSG00000172809	6169	RPL38	ribosomal protein L38 [Source:HGNC Symbol;Acc:HGNC:10349]	-12	0	12
ENSG00000172936	4615	MYD88	MYD88 innate immune signal transduction adaptor [Source:HGNC Symbol;Acc:HGNC:7562]	-126	0	126
ENSG00000172977	10524	KAT5	lysine acetyltransferase 5 [Source:HGNC Symbol;Acc:HGNC:5275]	0	25	25
ENSG00000173020	156	GRK2	G protein-coupled receptor kinase 2 [Source:HGNC Symbol;Acc:HGNC:289]	-1	3	4
ENSG00000173039	5970	RELA	RELA proto-oncogene, NF-kB subunit [Source:HGNC Symbol;Acc:HGNC:9955]	0	52	52
ENSG00000173080	339403	RXFP4	relaxin family peptide/INSL5 receptor 4 [Source:HGNC Symbol;Acc:HGNC:14666]	-37	0	37
ENSG00000173163	150684	COMMD1	copper metabolism domain containing 1 [Source:HGNC Symbol;Acc:HGNC:23024]	-91	0	91
ENSG00000173175	111	ADCY5	adenylate cyclase 5 [Source:HGNC Symbol;Acc:HGNC:236]	0	215	215
ENSG00000173207	1163	CKS1B	CDC28 protein kinase regulatory subunit 1B [Source:HGNC Symbol;Acc:HGNC:19083]	0	23	23
ENSG00000173230	2804	GOLGB1	golgin B1 [Source:HGNC Symbol;Acc:HGNC:4429]	0	18	18
ENSG00000173366	#N/A		novel twinfilin, actin-binding protein, homolog 2 (Drosophila) (TWF2) and toll-like receptor 9 (TLR9) protein	0	9	9
ENSG00000173432	6288	SAA1	serum amyloid A1 [Source:HGNC Symbol;Acc:HGNC:10513]	0	144	144
ENSG00000173511	7423	VEGFB	vascular endothelial growth factor B [Source:HGNC Symbol;Acc:HGNC:12681]	0	339	339
ENSG00000173662	80835	TAS1R1	taste 1 receptor member 1 [Source:HGNC Symbol;Acc:HGNC:14448]	0	7	7
ENSG00000173674	1964	EIF1AX	eukaryotic translation initiation factor 1A X-linked [Source:HGNC Symbol;Acc:HGNC:3250]	-1	0	1
ENSG00000173692	5707	PSMD1	proteasome 26S subunit, non-ATPase 1 [Source:HGNC Symbol;Acc:HGNC:9554]	-217	0	217
ENSG00000173757	6777	STAT5B	signal transducer and activator of transcription 5B [Source:HGNC Symbol;Acc:HGNC:11367]	-3	4	7
ENSG00000173801	3728	JUP	junction plakoglobin [Source:HGNC Symbol;Acc:HGNC:6207]	-351	0	351
ENSG00000173821	57674	RNF213	ring finger protein 213 [Source:HGNC Symbol;Acc:HGNC:14539]	0	1	1
ENSG00000173894	84733	CBX2	chromobox 2 [Source:HGNC Symbol;Acc:HGNC:1552]	-2	0	2
ENSG00000174021	2787	GNG5	G protein subunit gamma 5 [Source:HGNC Symbol;Acc:HGNC:4408]	0	755	755
ENSG00000174059	947	CD34	CD34 molecule [Source:HGNC Symbol;Acc:HGNC:1662]	-16	17	33
ENSG00000174233	112	ADCY6	adenylate cyclase 6 [Source:HGNC Symbol;Acc:HGNC:237]	-4	7	11
ENSG00000174371	9156	EXO1	exonuclease 1 [Source:HGNC Symbol;Acc:HGNC:3511]	-2	0	2
ENSG00000174444	6124	RPL4	ribosomal protein L4 [Source:HGNC Symbol;Acc:HGNC:10353]	0	277	277
ENSG00000174547	65003	MRPL11	mitochondrial ribosomal protein L11 [Source:HGNC Symbol;Acc:HGNC:14042]	0	39	39
ENSG00000174748	6138	RPL15	ribosomal protein L15 [Source:HGNC Symbol;Acc:HGNC:10306]	0	47	47
ENSG00000174775	3265	HRAS	HRas proto-oncogene, GTPase [Source:HGNC Symbol;Acc:HGNC:5173]	0	3887	3887
ENSG00000174788	126006	PCP2	Purkinje cell protein 2 [Source:HGNC Symbol;Acc:HGNC:30209]	-8	1	9
ENSG00000174804	8322	FZD4	frizzled class receptor 4 [Source:HGNC Symbol;Acc:HGNC:4042]	-97	8	105
ENSG00000174842	11146	GLMN	glomulin, FKBP associated protein [Source:HGNC Symbol;Acc:HGNC:14373]	-4	0	4
ENSG00000174903	81876	RAB1B	RAB1B, member RAS oncogene family [Source:HGNC Symbol;Acc:HGNC:18370]	-1	25	26
ENSG00000174989	26259	FBXW8	F-box and WD repeat domain containing 8 [Source:HGNC Symbol;Acc:HGNC:13597]	-1	0	1
ENSG00000175054	545	ATR	ATR serine/threonine kinase [Source:HGNC Symbol;Acc:HGNC:882]	0	26	26
ENSG00000175063	11065	UBE2C	ubiquitin conjugating enzyme E2 C [Source:HGNC Symbol;Acc:HGNC:15937]	-711	2	713
ENSG00000175093	92369	SPSB4	splA/ryanodine receptor domain and SOCS box containing 4 [Source:HGNC Symbol;Acc:HGNC:30630]	0	95	95
ENSG00000175104	7189	TRAF6	TNF receptor associated factor 6 [Source:HGNC Symbol;Acc:HGNC:12036]	-545	506	1051
ENSG00000175166	5708	PSMD2	proteasome 26S subunit, non-ATPase 2 [Source:HGNC Symbol;Acc:HGNC:9559]	0	40	40
ENSG00000175197	1649	DDIT3	DNA damage inducible transcript 3 [Source:HGNC Symbol;Acc:HGNC:2726]	-2	13	15
ENSG00000175203	10540	DCTN2	dynactin subunit 2 [Source:HGNC Symbol;Acc:HGNC:2712]	-178	0	178
ENSG00000175279	378708	CENPS	centromere protein S [Source:HGNC Symbol;Acc:HGNC:23163]	0	31	31
ENSG00000175354	5771	PTPN2	protein tyrosine phosphatase non-receptor type 2 [Source:HGNC Symbol;Acc:HGNC:9650]	-1	4	5
ENSG00000175390	8665	EIF3F	eukaryotic translation initiation factor 3 subunit F [Source:HGNC Symbol;Acc:HGNC:3275]	0	305	305
ENSG00000175416	1212	CLTB	clathrin light chain B [Source:HGNC Symbol;Acc:HGNC:2091]	-1095	0	1095
ENSG00000175482	57804	POLD4	DNA polymerase delta 4, accessory subunit [Source:HGNC Symbol;Acc:HGNC:14106]	-62	0	62
ENSG00000175591	5029	P2RY2	purinergic receptor P2Y2 [Source:HGNC Symbol;Acc:HGNC:8541]	-119	0	119
ENSG00000175595	2072	ERCC4	ERCC excision repair 4, endonuclease catalytic subunit [Source:HGNC Symbol;Acc:HGNC:3436]	-1	0	1
ENSG00000175634	6199	RPS6KB2	ribosomal protein S6 kinase B2 [Source:HGNC Symbol;Acc:HGNC:10437]	-323	0	323
ENSG00000175792	8607	RUVBL1	RuvB like AAA ATPase 1 [Source:HGNC Symbol;Acc:HGNC:10474]	0	30	30
ENSG00000176105	7525	YES1	YES proto-oncogene 1, Src family tyrosine kinase [Source:HGNC Symbol;Acc:HGNC:12841]	0	172	172
ENSG00000176171	664	BNIP3	BCL2 interacting protein 3 [Source:HGNC Symbol;Acc:HGNC:1084]	0	6	6
ENSG00000176248	29882	ANAPC2	anaphase promoting complex subunit 2 [Source:HGNC Symbol;Acc:HGNC:19989]	0	1	1
ENSG00000176386	246184	CDC26	cell division cycle 26 [Source:HGNC Symbol;Acc:HGNC:17839]	-116	28	144
ENSG00000176533	2788	GNG7	G protein subunit gamma 7 [Source:HGNC Symbol;Acc:HGNC:4410]	-2	224	226
ENSG00000176624	51320	MEX3C	mex-3 RNA binding family member C [Source:HGNC Symbol;Acc:HGNC:28040]	-26	2	28
ENSG00000176697	627	BDNF	brain derived neurotrophic factor [Source:HGNC Symbol;Acc:HGNC:1033]	0	50	50
ENSG00000176890	7298	TYMS	thymidylate synthetase [Source:HGNC Symbol;Acc:HGNC:12441]	0	92	92
ENSG00000177119	196527	ANO6	anoctamin 6 [Source:HGNC Symbol;Acc:HGNC:25240]	-11	0	11
ENSG00000177455	930	CD19	CD19 molecule [Source:HGNC Symbol;Acc:HGNC:1633]	-1	9	10
ENSG00000177479	10425	ARIH2	ariadne RBR E3 ubiquitin protein ligase 2 [Source:HGNC Symbol;Acc:HGNC:690]	-5	0	5
ENSG00000177600	6181	RPLP2	ribosomal protein lateral stalk subunit P2 [Source:HGNC Symbol;Acc:HGNC:10377]	-19	160	179
ENSG00000177606	3725	JUN	Jun proto-oncogene, AP-1 transcription factor subunit [Source:HGNC Symbol;Acc:HGNC:6204]	-720	1	721
ENSG00000177700	5441	POLR2L	RNA polymerase II, I and III subunit L [Source:HGNC Symbol;Acc:HGNC:9199]	-6	242	248
ENSG00000177885	2885	GRB2	growth factor receptor bound protein 2 [Source:HGNC Symbol;Acc:HGNC:4566]	-509	0	509
ENSG00000177889	7334	UBE2N	ubiquitin conjugating enzyme E2 N [Source:HGNC Symbol;Acc:HGNC:12492]	-199	7	206
ENSG00000177951	51272	BET1L	Bet1 golgi vesicular membrane trafficking protein like [Source:HGNC Symbol;Acc:HGNC:19348]	-5	0	5
ENSG00000177971	55272	IMP3	IMP U3 small nucleolar ribonucleoprotein 3 [Source:HGNC Symbol;Acc:HGNC:14497]	-5	1	6
ENSG00000177981	140461	ASB8	ankyrin repeat and SOCS box containing 8 [Source:HGNC Symbol;Acc:HGNC:17183]	0	1	1
ENSG00000178562	940	CD28	CD28 molecule [Source:HGNC Symbol;Acc:HGNC:1653]	0	1	1
ENSG00000178950	2580	GAK	cyclin G associated kinase [Source:HGNC Symbol;Acc:HGNC:4113]	-259	0	259
ENSG00000178996	112574	SNX18	sorting nexin 18 [Source:HGNC Symbol;Acc:HGNC:19245]	-1842	0	1842
ENSG00000178999	9212	AURKB	aurora kinase B [Source:HGNC Symbol;Acc:HGNC:11390]	-1	1	2
ENSG00000179218	811	CALR	calreticulin [Source:HGNC Symbol;Acc:HGNC:1455]	0	1	1
ENSG00000179262	5886	RAD23A	RAD23 homolog A, nucleotide excision repair protein [Source:HGNC Symbol;Acc:HGNC:9812]	-4	10	14
ENSG00000179295	5781	PTPN11	protein tyrosine phosphatase non-receptor type 11 [Source:HGNC Symbol;Acc:HGNC:9644]	-5	4	9
ENSG00000179344	3119	HLA-DQB1	major histocompatibility complex, class II, DQ beta 1 [Source:HGNC Symbol;Acc:HGNC:4944]	0	29	29
ENSG00000179546	3352	HTR1D	5-hydroxytryptamine receptor 1D [Source:HGNC Symbol;Acc:HGNC:5289]	-138	6	144
ENSG00000179603	2918	GRM8	glutamate metabotropic receptor 8 [Source:HGNC Symbol;Acc:HGNC:4600]	-13	12	25
ENSG00000179632	84232	MAF1	MAF1 homolog, negative regulator of RNA polymerase III [Source:HGNC Symbol;Acc:HGNC:24966]	-97	0	97
ENSG00000180176	7054	TH	tyrosine hydroxylase [Source:HGNC Symbol;Acc:HGNC:11782]	-62	0	62
ENSG00000180210	2147	F2	coagulation factor II, thrombin [Source:HGNC Symbol;Acc:HGNC:3535]	-1	42	43
ENSG00000180233	223082	ZNRF2	zinc and ring finger 2 [Source:HGNC Symbol;Acc:HGNC:22316]	-14	44	58
ENSG00000180370	5062	PAK2	p21 (RAC1) activated kinase 2 [Source:HGNC Symbol;Acc:HGNC:8591]	-3	3	6
ENSG00000180616	6752	SSTR2	somatostatin receptor 2 [Source:HGNC Symbol;Acc:HGNC:11331]	0	1	1
ENSG00000180720	1132	CHRM4	cholinergic receptor muscarinic 4 [Source:HGNC Symbol;Acc:HGNC:1953]	0	5	5
ENSG00000180739	53637	S1PR5	sphingosine-1-phosphate receptor 5 [Source:HGNC Symbol;Acc:HGNC:14299]	0	34	34
ENSG00000180871	3579	CXCR2	C-X-C motif chemokine receptor 2 [Source:HGNC Symbol;Acc:HGNC:6027]	0	198	198
ENSG00000180879	6748	SSR4	signal sequence receptor subunit 4 [Source:HGNC Symbol;Acc:HGNC:11326]	-453	0	453
ENSG00000180914	5021	OXTR	oxytocin receptor [Source:HGNC Symbol;Acc:HGNC:8529]	-23	25	48
ENSG00000181072	1129	CHRM2	cholinergic receptor muscarinic 2 [Source:HGNC Symbol;Acc:HGNC:1951]	-414	0	414
ENSG00000181104	2149	F2R	coagulation factor II thrombin receptor [Source:HGNC Symbol;Acc:HGNC:3537]	-13	0	13
ENSG00000181163	4869	NPM1	nucleophosmin 1 [Source:HGNC Symbol;Acc:HGNC:7910]	0	3	3
ENSG00000181191	64219	PJA1	praja ring finger ubiquitin ligase 1 [Source:HGNC Symbol;Acc:HGNC:16648]	0	314	314
ENSG00000181195	5179	PENK	proenkephalin [Source:HGNC Symbol;Acc:HGNC:8831]	-88	12	100
ENSG00000181449	6657	SOX2	SRY-box transcription factor 2 [Source:HGNC Symbol;Acc:HGNC:11195]	-169	0	169
ENSG00000181788	6478	SIAH2	siah E3 ubiquitin protein ligase 2 [Source:HGNC Symbol;Acc:HGNC:10858]	-387	0	387
ENSG00000181789	22820	COPG1	COPI coat complex subunit gamma 1 [Source:HGNC Symbol;Acc:HGNC:2236]	-15	121	136
ENSG00000181852	10193	RNF41	ring finger protein 41 [Source:HGNC Symbol;Acc:HGNC:18401]	-3	3	6
ENSG00000181991	64963	MRPS11	mitochondrial ribosomal protein S11 [Source:HGNC Symbol;Acc:HGNC:14050]	0	5	5
ENSG00000182054	3418	IDH2	isocitrate dehydrogenase (NADP(+)) 2 [Source:HGNC Symbol;Acc:HGNC:5383]	-12	5	17
ENSG00000182179	7318	UBA7	ubiquitin like modifier activating enzyme 7 [Source:HGNC Symbol;Acc:HGNC:12471]	-363	0	363
ENSG00000182220	10159	ATP6AP2	ATPase H+ transporting accessory protein 2 [Source:HGNC Symbol;Acc:HGNC:18305]	-4	4	8
ENSG00000182247	7325	UBE2E2	ubiquitin conjugating enzyme E2 E2 [Source:HGNC Symbol;Acc:HGNC:12478]	-35	11	46
ENSG00000182578	1436	CSF1R	colony stimulating factor 1 receptor [Source:HGNC Symbol;Acc:HGNC:2433]	-22	0	22
ENSG00000182621	23236	PLCB1	phospholipase C beta 1 [Source:HGNC Symbol;Acc:HGNC:15917]	-139	1	140
ENSG00000182687	8811	GALR2	galanin receptor 2 [Source:HGNC Symbol;Acc:HGNC:4133]	0	4	4
ENSG00000182718	302	ANXA2	annexin A2 [Source:HGNC Symbol;Acc:HGNC:537]	-31	1	32
ENSG00000182782	338442	HCAR2	hydroxycarboxylic acid receptor 2 [Source:HGNC Symbol;Acc:HGNC:24827]	0	36	36
ENSG00000182866	3932	LCK	LCK proto-oncogene, Src family tyrosine kinase [Source:HGNC Symbol;Acc:HGNC:6524]	0	13	13
ENSG00000183020	161	AP2A2	adaptor related protein complex 2 subunit alpha 2 [Source:HGNC Symbol;Acc:HGNC:562]	-79	218	297
ENSG00000183134	11251	PTGDR2	prostaglandin D2 receptor 2 [Source:HGNC Symbol;Acc:HGNC:4502]	-74	24	98
ENSG00000183258	51428	DDX41	DEAD-box helicase 41 [Source:HGNC Symbol;Acc:HGNC:18674]	-57	181	238
ENSG00000183395	5367	PMCH	pro-melanin concentrating hormone [Source:HGNC Symbol;Acc:HGNC:9109]	0	646	646
ENSG00000183475	140460	ASB7	ankyrin repeat and SOCS box containing 7 [Source:HGNC Symbol;Acc:HGNC:17182]	0	157	157
ENSG00000183580	23194	FBXL7	F-box and leucine rich repeat protein 7 [Source:HGNC Symbol;Acc:HGNC:13604]	0	20	20
ENSG00000183655	64410	KLHL25	kelch like family member 25 [Source:HGNC Symbol;Acc:HGNC:25732]	-367	0	367
ENSG00000183741	23466	CBX6	chromobox 6 [Source:HGNC Symbol;Acc:HGNC:1556]	0	1	1
ENSG00000183765	11200	CHEK2	checkpoint kinase 2 [Source:HGNC Symbol;Acc:HGNC:16627]	0	100	100
ENSG00000183813	1233	CCR4	C-C motif chemokine receptor 4 [Source:HGNC Symbol;Acc:HGNC:1605]	-13	50	63
ENSG00000183840	2863	GPR39	G protein-coupled receptor 39 [Source:HGNC Symbol;Acc:HGNC:4496]	-129	0	129
ENSG00000183853	55243	KIRREL1	kirre like nephrin family adhesion molecule 1 [Source:HGNC Symbol;Acc:HGNC:15734]	0	93	93
ENSG00000183979	256933	NPB	neuropeptide B [Source:HGNC Symbol;Acc:HGNC:30099]	0	31	31
ENSG00000184009	71	ACTG1	actin gamma 1 [Source:HGNC Symbol;Acc:HGNC:144]	0	131	131
ENSG00000184110	8663	EIF3C	eukaryotic translation initiation factor 3 subunit C [Source:HGNC Symbol;Acc:HGNC:3279]	-436	0	436
ENSG00000184160	152	ADRA2C	adrenoceptor alpha 2C [Source:HGNC Symbol;Acc:HGNC:283]	-451	0	451
ENSG00000184182	140739	UBE2F	ubiquitin conjugating enzyme E2 F (putative) [Source:HGNC Symbol;Acc:HGNC:12480]	-23	0	23
ENSG00000184216	3654	IRAK1	interleukin 1 receptor associated kinase 1 [Source:HGNC Symbol;Acc:HGNC:6112]	-6	0	6
ENSG00000184304	5587	PRKD1	protein kinase D1 [Source:HGNC Symbol;Acc:HGNC:9407]	0	59	59
ENSG00000184371	1435	CSF1	colony stimulating factor 1 [Source:HGNC Symbol;Acc:HGNC:2432]	0	122	122
ENSG00000184432	9276	COPB2	COPI coat complex subunit beta 2 [Source:HGNC Symbol;Acc:HGNC:2232]	-4	0	4
ENSG00000184451	2826	CCR10	C-C motif chemokine receptor 10 [Source:HGNC Symbol;Acc:HGNC:4474]	-88	2	90
ENSG00000184481	4303	FOXO4	forkhead box O4 [Source:HGNC Symbol;Acc:HGNC:7139]	-2	0	2
ENSG00000184557	9021	SOCS3	suppressor of cytokine signaling 3 [Source:HGNC Symbol;Acc:HGNC:19391]	-240	606	846
ENSG00000184574	57121	LPAR5	lysophosphatidic acid receptor 5 [Source:HGNC Symbol;Acc:HGNC:13307]	-1088	6	1094
ENSG00000184787	7327	UBE2G2	ubiquitin conjugating enzyme E2 G2 [Source:HGNC Symbol;Acc:HGNC:12483]	-31	0	31
ENSG00000184887	90135	BTBD6	BTB domain containing 6 [Source:HGNC Symbol;Acc:HGNC:19897]	-710	0	710
ENSG00000184900	6612	SUMO3	small ubiquitin like modifier 3 [Source:HGNC Symbol;Acc:HGNC:11124]	0	100	100
ENSG00000185019	22888	UBOX5	U-box domain containing 5 [Source:HGNC Symbol;Acc:HGNC:17777]	-267	2	269
ENSG00000185122	3297	HSF1	heat shock transcription factor 1 [Source:HGNC Symbol;Acc:HGNC:5224]	-50	0	50
ENSG00000185338	8651	SOCS1	suppressor of cytokine signaling 1 [Source:HGNC Symbol;Acc:HGNC:19383]	0	14	14
ENSG00000185345	5071	PRKN	parkin RBR E3 ubiquitin protein ligase [Source:HGNC Symbol;Acc:HGNC:8607]	0	187	187
ENSG00000185359	9146	HGS	hepatocyte growth factor-regulated tyrosine kinase substrate [Source:HGNC Symbol;Acc:HGNC:4897]	0	49	49
ENSG00000185386	5600	MAPK11	mitogen-activated protein kinase 11 [Source:HGNC Symbol;Acc:HGNC:6873]	0	362	362
ENSG00000185591	6667	SP1	Sp1 transcription factor [Source:HGNC Symbol;Acc:HGNC:11205]	0	59	59
ENSG00000185624	5034	P4HB	prolyl 4-hydroxylase subunit beta [Source:HGNC Symbol;Acc:HGNC:8548]	0	56	56
ENSG00000185627	5719	PSMD13	proteasome 26S subunit, non-ATPase 13 [Source:HGNC Symbol;Acc:HGNC:9558]	-47	479	526
ENSG00000185634	399694	SHC4	SHC adaptor protein 4 [Source:HGNC Symbol;Acc:HGNC:16743]	0	10	10
ENSG00000185651	7332	UBE2L3	ubiquitin conjugating enzyme E2 L3 [Source:HGNC Symbol;Acc:HGNC:12488]	-2	0	2
ENSG00000185880	140691	TRIM69	tripartite motif containing 69 [Source:HGNC Symbol;Acc:HGNC:17857]	0	6	6
ENSG00000185883	527	ATP6V0C	ATPase H+ transporting V0 subunit c [Source:HGNC Symbol;Acc:HGNC:855]	0	101	101
ENSG00000185896	3916	LAMP1	lysosomal associated membrane protein 1 [Source:HGNC Symbol;Acc:HGNC:6499]	-6	0	6
ENSG00000185950	8660	IRS2	insulin receptor substrate 2 [Source:HGNC Symbol;Acc:HGNC:6126]	0	777	777
ENSG00000186111	23396	PIP5K1C	phosphatidylinositol-4-phosphate 5-kinase type 1 gamma [Source:HGNC Symbol;Acc:HGNC:8996]	-2	0	2
ENSG00000186187	84937	ZNRF1	zinc and ring finger 1 [Source:HGNC Symbol;Acc:HGNC:18452]	-12	0	12
ENSG00000186298	5501	PPP1CC	protein phosphatase 1 catalytic subunit gamma [Source:HGNC Symbol;Acc:HGNC:9283]	-626	322	948
ENSG00000186468	6228	RPS23	ribosomal protein S23 [Source:HGNC Symbol;Acc:HGNC:10410]	-25	0	25
ENSG00000186469	54331	GNG2	G protein subunit gamma 2 [Source:HGNC Symbol;Acc:HGNC:4404]	-75	23	98
ENSG00000186591	7328	UBE2H	ubiquitin conjugating enzyme E2 H [Source:HGNC Symbol;Acc:HGNC:12484]	-4	12	16
ENSG00000186912	5030	P2RY4	pyrimidinergic receptor P2Y4 [Source:HGNC Symbol;Acc:HGNC:8542]	0	375	375
ENSG00000186951	5465	PPARA	peroxisome proliferator activated receptor alpha [Source:HGNC Symbol;Acc:HGNC:9232]	0	6	6
ENSG00000187094	885	CCK	cholecystokinin [Source:HGNC Symbol;Acc:HGNC:1569]	-6	0	6
ENSG00000187098	4286	MITF	melanocyte inducing transcription factor [Source:HGNC Symbol;Acc:HGNC:7105]	0	45	45
ENSG00000187147	55182	RNF220	ring finger protein 220 [Source:HGNC Symbol;Acc:HGNC:25552]	0	28	28
ENSG00000187239	23048	FNBP1	formin binding protein 1 [Source:HGNC Symbol;Acc:HGNC:17069]	0	73	73
ENSG00000187266	2057	EPOR	erythropoietin receptor [Source:HGNC Symbol;Acc:HGNC:3416]	0	3	3
ENSG00000187474	2359	FPR3	formyl peptide receptor 3 [Source:HGNC Symbol;Acc:HGNC:3828]	0	13	13
ENSG00000187554	7100	TLR5	toll like receptor 5 [Source:HGNC Symbol;Acc:HGNC:11851]	-113	0	113
ENSG00000187555	7874	USP7	ubiquitin specific peptidase 7 [Source:HGNC Symbol;Acc:HGNC:12630]	-30	0	30
ENSG00000187735	6917	TCEA1	transcription elongation factor A1 [Source:HGNC Symbol;Acc:HGNC:11612]	-32	1	33
ENSG00000188021	29978	UBQLN2	ubiquilin 2 [Source:HGNC Symbol;Acc:HGNC:12509]	0	322	322
ENSG00000188130	6300	MAPK12	mitogen-activated protein kinase 12 [Source:HGNC Symbol;Acc:HGNC:6874]	0	86	86
ENSG00000188243	170622	COMMD6	COMM domain containing 6 [Source:HGNC Symbol;Acc:HGNC:24015]	-4	15	19
ENSG00000188612	6613	SUMO2	small ubiquitin like modifier 2 [Source:HGNC Symbol;Acc:HGNC:11125]	-8	0	8
ENSG00000188846	9045	RPL14	ribosomal protein L14 [Source:HGNC Symbol;Acc:HGNC:10305]	-748	0	748
ENSG00000188906	120892	LRRK2	leucine rich repeat kinase 2 [Source:HGNC Symbol;Acc:HGNC:18618]	0	45	45
ENSG00000189056	5649	RELN	reelin [Source:HGNC Symbol;Acc:HGNC:9957]	0	248	248
ENSG00000189266	55629	PNRC2	proline rich nuclear receptor coactivator 2 [Source:HGNC Symbol;Acc:HGNC:23158]	0	4	4
ENSG00000189403	3146	HMGB1	high mobility group box 1 [Source:HGNC Symbol;Acc:HGNC:4983]	-59	72	131
ENSG00000196126	3123	HLA-DRB1	major histocompatibility complex, class II, DR beta 1 [Source:HGNC Symbol;Acc:HGNC:4948]	0	3	3
ENSG00000196187	9725	TMEM63A	transmembrane protein 63A [Source:HGNC Symbol;Acc:HGNC:29118]	-258	0	258
ENSG00000196372	79754	ASB13	ankyrin repeat and SOCS box containing 13 [Source:HGNC Symbol;Acc:HGNC:19765]	-5	5	10
ENSG00000196396	5770	PTPN1	protein tyrosine phosphatase non-receptor type 1 [Source:HGNC Symbol;Acc:HGNC:9642]	-2	1	3
ENSG00000196470	6477	SIAH1	siah E3 ubiquitin protein ligase 1 [Source:HGNC Symbol;Acc:HGNC:10857]	-8	0	8
ENSG00000196498	9612	NCOR2	nuclear receptor corepressor 2 [Source:HGNC Symbol;Acc:HGNC:7673]	-215	0	215
ENSG00000196510	51434	ANAPC7	anaphase promoting complex subunit 7 [Source:HGNC Symbol;Acc:HGNC:17380]	-7	0	7
ENSG00000196639	3269	HRH1	histamine receptor H1 [Source:HGNC Symbol;Acc:HGNC:5182]	0	55	55
ENSG00000196712	4763	NF1	neurofibromin 1 [Source:HGNC Symbol;Acc:HGNC:7765]	0	32	32
ENSG00000196735	3117	HLA-DQA1	major histocompatibility complex, class II, DQ alpha 1 [Source:HGNC Symbol;Acc:HGNC:4942]	0	13	13
ENSG00000196776	961	CD47	CD47 molecule [Source:HGNC Symbol;Acc:HGNC:1682]	-110	0	110
ENSG00000196917	27198	HCAR1	hydroxycarboxylic acid receptor 1 [Source:HGNC Symbol;Acc:HGNC:4532]	-221	0	221
ENSG00000196924	2316	FLNA	filamin A [Source:HGNC Symbol;Acc:HGNC:3754]	0	367	367
ENSG00000196961	160	AP2A1	adaptor related protein complex 2 subunit alpha 1 [Source:HGNC Symbol;Acc:HGNC:561]	0	3	3
ENSG00000197081	3482	IGF2R	insulin like growth factor 2 receptor [Source:HGNC Symbol;Acc:HGNC:5467]	0	552	552
ENSG00000197102	1778	DYNC1H1	dynein cytoplasmic 1 heavy chain 1 [Source:HGNC Symbol;Acc:HGNC:2961]	-80	398	478
ENSG00000197122	6714	SRC	SRC proto-oncogene, non-receptor tyrosine kinase [Source:HGNC Symbol;Acc:HGNC:11283]	-123	425	548
ENSG00000197157	27044	SND1	staphylococcal nuclease and tudor domain containing 1 [Source:HGNC Symbol;Acc:HGNC:30646]	0	164	164
ENSG00000197170	5718	PSMD12	proteasome 26S subunit, non-ATPase 12 [Source:HGNC Symbol;Acc:HGNC:9557]	-35	3	38
ENSG00000197249	5265	SERPINA1	serpin family A member 1 [Source:HGNC Symbol;Acc:HGNC:8941]	-32	16	48
ENSG00000197323	51592	TRIM33	tripartite motif containing 33 [Source:HGNC Symbol;Acc:HGNC:16290]	0	200	200
ENSG00000197405	728	C5AR1	complement C5a receptor 1 [Source:HGNC Symbol;Acc:HGNC:1338]	-66	267	333
ENSG00000197448	373156	GSTK1	glutathione S-transferase kappa 1 [Source:HGNC Symbol;Acc:HGNC:16906]	-2	0	2
ENSG00000197461	5154	PDGFA	platelet derived growth factor subunit A [Source:HGNC Symbol;Acc:HGNC:8799]	-3	7	10
ENSG00000197530	142678	MIB2	MIB E3 ubiquitin protein ligase 2 [Source:HGNC Symbol;Acc:HGNC:30577]	-435	0	435
ENSG00000197548	10533	ATG7	autophagy related 7 [Source:HGNC Symbol;Acc:HGNC:16935]	-11	10	21
ENSG00000197561	1991	ELANE	elastase, neutrophil expressed [Source:HGNC Symbol;Acc:HGNC:3309]	-30	12	42
ENSG00000197694	6709	SPTAN1	spectrin alpha, non-erythrocytic 1 [Source:HGNC Symbol;Acc:HGNC:11273]	-1017	1	1018
ENSG00000197696	4828	NMB	neuromedin B [Source:HGNC Symbol;Acc:HGNC:7842]	-36	0	36
ENSG00000197728	6231	RPS26	ribosomal protein S26 [Source:HGNC Symbol;Acc:HGNC:10414]	-5	3	8
ENSG00000197746	5660	PSAP	prosaposin [Source:HGNC Symbol;Acc:HGNC:9498]	0	72	72
ENSG00000197756	6168	RPL37A	ribosomal protein L37a [Source:HGNC Symbol;Acc:HGNC:10348]	0	50	50
ENSG00000197766	1675	CFD	complement factor D [Source:HGNC Symbol;Acc:HGNC:2771]	0	9	9
ENSG00000197943	5336	PLCG2	phospholipase C gamma 2 [Source:HGNC Symbol;Acc:HGNC:9066]	0	14	14
ENSG00000197958	6136	RPL12	ribosomal protein L12 [Source:HGNC Symbol;Acc:HGNC:10302]	0	135	135
ENSG00000197959	26052	DNM3	dynamin 3 [Source:HGNC Symbol;Acc:HGNC:29125]	0	253	253
ENSG00000198034	6191	RPS4X	ribosomal protein S4 X-linked [Source:HGNC Symbol;Acc:HGNC:10424]	-2	77	79
ENSG00000198087	23607	CD2AP	CD2 associated protein [Source:HGNC Symbol;Acc:HGNC:14258]	-1	0	1
ENSG00000198121	1902	LPAR1	lysophosphatidic acid receptor 1 [Source:HGNC Symbol;Acc:HGNC:3166]	-11	0	11
ENSG00000198242	6147	RPL23A	ribosomal protein L23a [Source:HGNC Symbol;Acc:HGNC:10317]	-28	3	31
ENSG00000198399	50618	ITSN2	intersectin 2 [Source:HGNC Symbol;Acc:HGNC:6184]	0	2	2
ENSG00000198612	10920	COPS8	COP9 signalosome subunit 8 [Source:HGNC Symbol;Acc:HGNC:24335]	0	18	18
ENSG00000198642	55958	KLHL9	kelch like family member 9 [Source:HGNC Symbol;Acc:HGNC:18732]	-20	439	459
ENSG00000198668	801	CALM1	calmodulin 1 [Source:HGNC Symbol;Acc:HGNC:1442]	-11	2	13
ENSG00000198742	57154	SMURF1	SMAD specific E3 ubiquitin protein ligase 1 [Source:HGNC Symbol;Acc:HGNC:16807]	-380	0	380
ENSG00000198755	4736	RPL10A	ribosomal protein L10a [Source:HGNC Symbol;Acc:HGNC:10299]	-4	0	4
ENSG00000198793	2475	MTOR	mechanistic target of rapamycin kinase [Source:HGNC Symbol;Acc:HGNC:3942]	0	23	23
ENSG00000198804	4512	MT-CO1	mitochondrially encoded cytochrome c oxidase I [Source:HGNC Symbol;Acc:HGNC:7419]	-1	0	1
ENSG00000198829	56670	SUCNR1	succinate receptor 1 [Source:HGNC Symbol;Acc:HGNC:4542]	-24	0	24
ENSG00000198833	51465	UBE2J1	ubiquitin conjugating enzyme E2 J1 [Source:HGNC Symbol;Acc:HGNC:17598]	-14	0	14
ENSG00000198862	26046	LTN1	listerin E3 ubiquitin protein ligase 1 [Source:HGNC Symbol;Acc:HGNC:13082]	0	290	290
ENSG00000198873	2869	GRK5	G protein-coupled receptor kinase 5 [Source:HGNC Symbol;Acc:HGNC:4544]	0	3	3
ENSG00000198881	142689	ASB12	ankyrin repeat and SOCS box containing 12 [Source:HGNC Symbol;Acc:HGNC:19763]	-18	41	59
ENSG00000198898	830	CAPZA2	capping actin protein of muscle Z-line subunit alpha 2 [Source:HGNC Symbol;Acc:HGNC:1490]	-297	0	297
ENSG00000198918	6170	RPL39	ribosomal protein L39 [Source:HGNC Symbol;Acc:HGNC:10350]	-11	0	11
ENSG00000198919	9666	DZIP3	DAZ interacting zinc finger protein 3 [Source:HGNC Symbol;Acc:HGNC:30938]	-48	0	48
ENSG00000198961	9867	PJA2	praja ring finger ubiquitin ligase 2 [Source:HGNC Symbol;Acc:HGNC:17481]	-17	0	17
ENSG00000204174	5540	NPY4R	neuropeptide Y receptor Y4 [Source:HGNC Symbol;Acc:HGNC:9329]	-466	233	699
ENSG00000204220	10471	PFDN6	prefoldin subunit 6 [Source:HGNC Symbol;Acc:HGNC:4926]	-1	0	1
ENSG00000204264	5696	PSMB8	proteasome 20S subunit beta 8 [Source:HGNC Symbol;Acc:HGNC:9545]	-51	5	56
ENSG00000204301	4855	NOTCH4	notch receptor 4 [Source:HGNC Symbol;Acc:HGNC:7884]	-1	0	1
ENSG00000204389	3303	HSPA1A	heat shock protein family A (Hsp70) member 1A [Source:HGNC Symbol;Acc:HGNC:5232]	-282	59	341
ENSG00000204599	56658	TRIM39	tripartite motif containing 39 [Source:HGNC Symbol;Acc:HGNC:10065]	-2	0	2
ENSG00000204628	10399	RACK1	receptor for activated C kinase 1 [Source:HGNC Symbol;Acc:HGNC:4399]	0	1170	1170
ENSG00000204843	1639	DCTN1	dynactin subunit 1 [Source:HGNC Symbol;Acc:HGNC:2711]	-62	61	123
ENSG00000205220	5699	PSMB10	proteasome 20S subunit beta 10 [Source:HGNC Symbol;Acc:HGNC:9538]	-2	43	45
ENSG00000205581	3150	HMGN1	high mobility group nucleosome binding domain 1 [Source:HGNC Symbol;Acc:HGNC:4984]	0	181	181
ENSG00000205726	6453	ITSN1	intersectin 1 [Source:HGNC Symbol;Acc:HGNC:6183]	-62	0	62
ENSG00000205937	10921	RNPS1	RNA binding protein with serine rich domain 1 [Source:HGNC Symbol;Acc:HGNC:10080]	0	13	13
ENSG00000206557	131405	TRIM71	tripartite motif containing 71 [Source:HGNC Symbol;Acc:HGNC:32669]	-1	0	1
ENSG00000212124	259294	TAS2R19	taste 2 receptor member 19 [Source:HGNC Symbol;Acc:HGNC:19108]	-172	1	173
ENSG00000212126	259296	TAS2R50	taste 2 receptor member 50 [Source:HGNC Symbol;Acc:HGNC:18882]	-150	8	158
ENSG00000212127	50840	TAS2R14	taste 2 receptor member 14 [Source:HGNC Symbol;Acc:HGNC:14920]	0	1	1
ENSG00000212127	106707243	TAS2R14	taste 2 receptor member 14 [Source:HGNC Symbol;Acc:HGNC:14920]	0	1	1
ENSG00000212128	50838	TAS2R13	taste 2 receptor member 13 [Source:HGNC Symbol;Acc:HGNC:14919]	-18	3	21
ENSG00000213281	4893	NRAS	NRAS proto-oncogene, GTPase [Source:HGNC Symbol;Acc:HGNC:7989]	0	8816	8816
ENSG00000213341	1147	CHUK	component of inhibitor of nuclear factor kappa B kinase complex [Source:HGNC Symbol;Acc:HGNC:1974]	-406	0	406
ENSG00000213639	5500	PPP1CB	protein phosphatase 1 catalytic subunit beta [Source:HGNC Symbol;Acc:HGNC:9282]	-12	42	54
ENSG00000213654	63940	GPSM3	G protein signaling modulator 3 [Source:HGNC Symbol;Acc:HGNC:13945]	-15	0	15
ENSG00000213694	1903	S1PR3	sphingosine-1-phosphate receptor 3 [Source:HGNC Symbol;Acc:HGNC:3167]	-35	0	35
ENSG00000213694	286223	S1PR3	sphingosine-1-phosphate receptor 3 [Source:HGNC Symbol;Acc:HGNC:3167]	-35	0	35
ENSG00000213780	2968	GTF2H4	general transcription factor IIH subunit 4 [Source:HGNC Symbol;Acc:HGNC:4658]	-2	0	2
ENSG00000213886	10537	UBD	ubiquitin D [Source:HGNC Symbol;Acc:HGNC:18795]	-1	0	1
ENSG00000213903	1241	LTB4R	leukotriene B4 receptor [Source:HGNC Symbol;Acc:HGNC:6713]	-134	39	173
ENSG00000213906	56413	LTB4R2	leukotriene B4 receptor 2 [Source:HGNC Symbol;Acc:HGNC:19260]	-2	88	90
ENSG00000213927	10850	CCL27	C-C motif chemokine ligand 27 [Source:HGNC Symbol;Acc:HGNC:10626]	0	20	20
ENSG00000213949	3672	ITGA1	integrin subunit alpha 1 [Source:HGNC Symbol;Acc:HGNC:6134]	-2	5	7
ENSG00000215644	2642	GCGR	glucagon receptor [Source:HGNC Symbol;Acc:HGNC:4192]	-7	0	7
ENSG00000220205	6844	VAMP2	vesicle associated membrane protein 2 [Source:HGNC Symbol;Acc:HGNC:12643]	0	102	102
ENSG00000221914	5520	PPP2R2A	protein phosphatase 2 regulatory subunit Balpha [Source:HGNC Symbol;Acc:HGNC:9304]	-392	0	392
ENSG00000221983	7311	UBA52	ubiquitin A-52 residue ribosomal protein fusion product 1 [Source:HGNC Symbol;Acc:HGNC:12458]	-13	659	672
ENSG00000226761	259292	TAS2R46	taste 2 receptor member 46 [Source:HGNC Symbol;Acc:HGNC:18877]	-50	0	50
ENSG00000227057	9277	WDR46	WD repeat domain 46 [Source:HGNC Symbol;Acc:HGNC:13923]	-2	0	2
ENSG00000231500	6222	RPS18	ribosomal protein S18 [Source:HGNC Symbol;Acc:HGNC:10401]	-1	4	5
ENSG00000232810	7124	TNF	tumor necrosis factor [Source:HGNC Symbol;Acc:HGNC:11892]	-95	19	114
ENSG00000241563	1325	CORT	cortistatin [Source:HGNC Symbol;Acc:HGNC:2257]	-82	5	87
ENSG00000242252	632	BGLAP	bone gamma-carboxyglutamate protein [Source:HGNC Symbol;Acc:HGNC:1043]	0	5	5
ENSG00000242616	2790	GNG10	G protein subunit gamma 10 [Source:HGNC Symbol;Acc:HGNC:4402]	-259	236	495
ENSG00000253729	5591	PRKDC	protein kinase, DNA-activated, catalytic subunit [Source:HGNC Symbol;Acc:HGNC:9413]	-2	373	375
ENSG00000254087	4067	LYN	LYN proto-oncogene, Src family tyrosine kinase [Source:HGNC Symbol;Acc:HGNC:6735]	-828	0	828
ENSG00000259207	3690	ITGB3	integrin subunit beta 3 [Source:HGNC Symbol;Acc:HGNC:6156]	-1	416	417

## Sheet: Supplementary Data 6
ID	Description	GeneRatio	BgRatio	pvalue	p.adjust	qvalue	geneID	Count
R-HSA-9009391	Extra-nuclear estrogen signaling	13/63	77/10856	3.14981e-16	2.59544e-13	1.18035e-13	GNB5/ESR1/CCND1/GNAI2/GNG11/GNGT1/GNAI1/KRAS/AKT1/GNG4/GNB2/HRAS/NRAS	13
R-HSA-5663202	Diseases of signal transduction by growth factor receptors and second messengers	21/63	395/10856	2.41431e-15	9.94695e-13	4.52365e-13	POLR2J/FYN/GSK3B/ESR1/RBX1/PSMA3/CSK/POLR2I/PPP2R1A/CBL/KRAS/RAC1/ARRB1/FGF2/AKT1/PSMA5/POLR2K/PIK3CD/PTEN/HRAS/NRAS	21
R-HSA-8939211	ESR-mediated signaling	17/63	223/10856	4.9216e-15	1.3518e-12	6.14769e-13	POLR2J/GNB5/ESR1/POLR2I/CXCL12/CCND1/GNAI2/GNG11/GNGT1/GNAI1/KRAS/AKT1/POLR2K/GNG4/GNB2/HRAS/NRAS	17
R-HSA-9006931	Signaling by Nuclear Receptors	17/63	299/10856	6.20448e-13	1.27812e-10	5.81261e-11	POLR2J/GNB5/ESR1/POLR2I/CXCL12/CCND1/GNAI2/GNG11/GNGT1/GNAI1/KRAS/AKT1/POLR2K/GNG4/GNB2/HRAS/NRAS	17
R-HSA-76002	Platelet activation, signaling and aggregation	16/63	263/10856	1.18187e-12	1.94772e-10	8.8578e-11	FYN/HSPA5/RHOA/GNB5/CSK/GNAI2/GNG11/GNGT1/GNAI1/RAC1/ARRB1/THBS1/AKT1/ALB/GNG4/GNB2	16
R-HSA-397795	G-protein beta:gamma signalling	8/63	32/10856	7.65895e-12	1.05183e-09	4.78349e-10	RHOA/GNB5/GNG11/GNGT1/AKT1/PLCB3/GNG4/GNB2	8
R-HSA-8848021	Signaling by PTK6	9/63	54/10856	1.78748e-11	1.8411e-09	8.37292e-10	RHOA/CCND1/CBL/NR3C1/KRAS/RAC1/AKT1/HRAS/NRAS	9
R-HSA-9006927	Signaling by Non-Receptor Tyrosine Kinases	9/63	54/10856	1.78748e-11	1.8411e-09	8.37292e-10	RHOA/CCND1/CBL/NR3C1/KRAS/RAC1/AKT1/HRAS/NRAS	9
R-HSA-392170	ADP signalling through P2Y purinoceptor 12	7/63	22/10856	2.50533e-11	2.29377e-09	1.04315e-09	GNB5/GNAI2/GNG11/GNGT1/GNAI1/GNG4/GNB2	7
R-HSA-195721	Signaling by WNT	16/63	332/10856	4.06558e-11	3.35004e-09	1.52352e-09	CUL3/RHOA/GNB5/GSK3B/RBX1/PSMA3/PPP2R1A/GNG11/GNGT1/KRAS/RAC1/AKT1/PSMA5/PLCB3/GNG4/GNB2	16
R-HSA-392451	G beta:gamma signalling through PI3Kgamma	7/63	25/10856	6.96632e-11	5.21841e-09	2.37322e-09	RHOA/GNB5/GNG11/GNGT1/AKT1/GNG4/GNB2	7
R-HSA-977444	GABA B receptor activation	8/63	43/10856	1.00467e-10	6.03025e-09	2.74242e-09	GNB5/GNAI2/GNG11/GNGT1/GNAI1/ADCY3/GNG4/GNB2	8
R-HSA-991365	Activation of GABAB receptors	8/63	43/10856	1.00467e-10	6.03025e-09	2.74242e-09	GNB5/GNAI2/GNG11/GNGT1/GNAI1/ADCY3/GNG4/GNB2	8
R-HSA-111885	Opioid Signalling	10/63	92/10856	1.02456e-10	6.03025e-09	2.74242e-09	GNB5/PPP2R1A/GNAI2/GNG11/GNGT1/GNAI1/ADCY3/PLCB3/GNG4/GNB2	10
R-HSA-112314	Neurotransmitter receptors and postsynaptic signal transmission	13/63	205/10856	1.21172e-10	6.65637e-09	3.02717e-09	GNB5/GNAI2/GNG11/GNGT1/GNAI1/KRAS/RAC1/ADCY3/PLCB3/GNG4/GNB2/HRAS/NRAS	13
R-HSA-400042	Adrenaline,noradrenaline inhibits insulin secretion	7/63	28/10856	1.69277e-10	8.71775e-09	3.96464e-09	GNB5/GNAI2/GNG11/GNGT1/GNAI1/GNG4/GNB2	7
R-HSA-418597	G alpha (z) signalling events	8/63	48/10856	2.55597e-10	1.23889e-08	5.6342e-09	GNB5/GNAI2/GNG11/GNGT1/GNAI1/ADCY3/GNG4/GNB2	8
R-HSA-5654738	Signaling by FGFR2	9/63	73/10856	2.99576e-10	1.37139e-08	6.23679e-09	POLR2J/POLR2I/PPP2R1A/CBL/KRAS/FGF2/POLR2K/HRAS/NRAS	9
R-HSA-163685	Integration of energy metabolism	10/63	108/10856	5.12227e-10	2.22145e-08	1.01027e-08	GNB5/PPP2R1A/GNAI2/GNG11/GNGT1/GNAI1/ADCY3/PLCB3/GNG4/GNB2	10
R-HSA-392518	Signal amplification	7/63	33/10856	5.97083e-10	2.36589e-08	1.07595e-08	GNB5/GNAI2/GNG11/GNGT1/GNAI1/GNG4/GNB2	7
R-HSA-3858494	Beta-catenin independent WNT signaling	11/63	146/10856	6.02958e-10	2.36589e-08	1.07595e-08	RHOA/GNB5/PSMA3/GNG11/GNGT1/KRAS/RAC1/PSMA5/PLCB3/GNG4/GNB2	11
R-HSA-418217	G beta:gamma signalling through PLC beta	6/63	20/10856	1.08898e-09	4.07873e-08	1.85492e-08	GNB5/GNG11/GNGT1/PLCB3/GNG4/GNB2	6
R-HSA-190236	Signaling by FGFR	9/63	87/10856	1.48608e-09	5.2108e-08	2.36976e-08	POLR2J/POLR2I/PPP2R1A/CBL/KRAS/FGF2/POLR2K/HRAS/NRAS	9
R-HSA-500657	Presynaptic function of Kainate receptors	6/63	21/10856	1.51771e-09	5.2108e-08	2.36976e-08	GNB5/GNG11/GNGT1/PLCB3/GNG4/GNB2	6
R-HSA-977443	GABA receptor activation	8/63	60/10856	1.64154e-09	5.41051e-08	2.46058e-08	GNB5/GNAI2/GNG11/GNGT1/GNAI1/ADCY3/GNG4/GNB2	8
R-HSA-9607240	FLT3 Signaling	7/63	38/10856	1.72439e-09	5.46498e-08	2.48535e-08	FYN/CSK/CBL/KRAS/AKT1/HRAS/NRAS	7
R-HSA-112315	Transmission across Chemical Synapses	13/63	270/10856	3.60367e-09	1.09979e-07	5.00158e-08	GNB5/GNAI2/GNG11/GNGT1/GNAI1/KRAS/RAC1/ADCY3/PLCB3/GNG4/GNB2/HRAS/NRAS	13
R-HSA-5655253	Signaling by FGFR2 in disease	7/63	43/10856	4.30442e-09	1.26673e-07	5.76081e-08	POLR2J/POLR2I/KRAS/FGF2/POLR2K/HRAS/NRAS	7
R-HSA-8849471	PTK6 Regulates RHO GTPases, RAS GTPase and MAP kinases	5/63	14/10856	1.0768e-08	3.05959e-07	1.39144e-07	RHOA/KRAS/RAC1/HRAS/NRAS	5
R-HSA-422356	Regulation of insulin secretion	8/63	78/10856	1.38665e-08	3.80867e-07	1.7321e-07	GNB5/GNAI2/GNG11/GNGT1/GNAI1/PLCB3/GNG4/GNB2	8
R-HSA-9006925	Intracellular signaling by second messengers	13/63	309/10856	1.82323e-08	4.84626e-07	2.20397e-07	FYN/GSK3B/ESR1/PSMA3/PPP2R1A/RAC1/ADCY3/FGF2/TP53/AKT1/PSMA5/PIK3CD/PTEN	13
R-HSA-451326	Activation of kainate receptors upon glutamate binding	6/63	32/10856	2.41181e-08	6.02222e-07	2.73877e-07	GNB5/GNG11/GNGT1/PLCB3/GNG4/GNB2	6
R-HSA-456926	Thrombin signalling through proteinase activated receptors (PARs)	6/63	32/10856	2.41181e-08	6.02222e-07	2.73877e-07	GNB5/GNG11/GNGT1/ARRB1/GNG4/GNB2	6
R-HSA-8878166	Transcriptional regulation by RUNX2	9/63	121/10856	2.80811e-08	6.80554e-07	3.09501e-07	GSK3B/ESR1/RBX1/PSMA3/CCND1/NR3C1/RB1/AKT1/PSMA5	9
R-HSA-5683057	MAPK family signaling cascades	13/63	325/10856	3.31912e-08	7.66083e-07	3.48398e-07	FYN/CUL3/RBX1/PSMA3/CSK/PPP2R1A/KRAS/RAC1/ARRB1/FGF2/PSMA5/HRAS/NRAS	13
R-HSA-1257604	PIP3 activates AKT signaling	12/63	267/10856	3.34697e-08	7.66083e-07	3.48398e-07	FYN/GSK3B/ESR1/PSMA3/PPP2R1A/RAC1/FGF2/TP53/AKT1/PSMA5/PIK3CD/PTEN	12
R-HSA-8964315	G beta:gamma signalling through BTK	5/63	18/10856	4.52688e-08	1.00815e-06	4.58483e-07	GNB5/GNG11/GNGT1/GNG4/GNB2	5
R-HSA-5673001	RAF/MAP kinase cascade	12/63	280/10856	5.65726e-08	1.22673e-06	5.5789e-07	FYN/CUL3/RBX1/PSMA3/CSK/PPP2R1A/KRAS/ARRB1/FGF2/PSMA5/HRAS/NRAS	12
R-HSA-4086398	Ca2+ pathway	7/63	62/10856	6.02771e-08	1.25995e-06	5.72998e-07	GNB5/GNG11/GNGT1/KRAS/PLCB3/GNG4/GNB2	7
R-HSA-392851	Prostacyclin signalling through prostacyclin receptor	5/63	19/10856	6.11628e-08	1.25995e-06	5.72998e-07	GNB5/GNG11/GNGT1/GNG4/GNB2	5
R-HSA-1226099	Signaling by FGFR in disease	7/63	63/10856	6.75053e-08	1.35669e-06	6.16993e-07	POLR2J/POLR2I/KRAS/FGF2/POLR2K/HRAS/NRAS	7
R-HSA-5684996	MAPK1/MAPK3 signaling	12/63	286/10856	7.14159e-08	1.40111e-06	6.37195e-07	FYN/CUL3/RBX1/PSMA3/CSK/PPP2R1A/KRAS/ARRB1/FGF2/PSMA5/HRAS/NRAS	12
R-HSA-8964616	G beta:gamma signalling through CDC42	5/63	20/10856	8.11873e-08	1.55578e-06	7.07532e-07	GNB5/GNG11/GNGT1/GNG4/GNB2	5
R-HSA-5654741	Signaling by FGFR3	6/63	40/10856	9.85367e-08	1.84532e-06	8.39212e-07	PPP2R1A/CBL/KRAS/FGF2/HRAS/NRAS	6
R-HSA-5654743	Signaling by FGFR4	6/63	41/10856	1.14909e-07	2.07137e-06	9.42014e-07	PPP2R1A/CBL/KRAS/FGF2/HRAS/NRAS	6
R-HSA-5658442	Regulation of RAS by GAPs	7/63	68/10856	1.15635e-07	2.07137e-06	9.42014e-07	CUL3/RBX1/PSMA3/KRAS/PSMA5/HRAS/NRAS	7
R-HSA-418555	G alpha (s) signalling events	9/63	145/10856	1.35206e-07	2.3247e-06	1.05722e-06	GNB5/GNAI2/GNG11/GNGT1/GNAI1/ARRB1/ADCY3/GNG4/GNB2	9
R-HSA-2219528	PI3K/AKT Signaling in Cancer	8/63	104/10856	1.3542e-07	2.3247e-06	1.05722e-06	FYN/GSK3B/ESR1/RAC1/FGF2/AKT1/PIK3CD/PTEN	8
R-HSA-1433557	Signaling by SCF-KIT	6/63	43/10856	1.54401e-07	2.54453e-06	1.1572e-06	FYN/CBL/KRAS/RAC1/HRAS/NRAS	6
R-HSA-432040	Vasopressin regulates renal water homeostasis via Aquaporins	6/63	43/10856	1.54401e-07	2.54453e-06	1.1572e-06	GNB5/GNG11/GNGT1/ADCY3/GNG4/GNB2	6
R-HSA-9658195	Leishmania infection	11/63	254/10856	1.94642e-07	3.1448e-06	1.43018e-06	FYN/GNB5/MAPK8/GNAI2/GNG11/GNGT1/GNAI1/RAC1/ADCY3/GNG4/GNB2	11
R-HSA-202040	G-protein activation	5/63	24/10856	2.18638e-07	3.3992e-06	1.54588e-06	GNB5/GNG11/GNGT1/GNG4/GNB2	5
R-HSA-428930	Thromboxane signalling through TP receptor	5/63	24/10856	2.18638e-07	3.3992e-06	1.54588e-06	GNB5/GNG11/GNGT1/GNG4/GNB2	5
R-HSA-199418	Negative regulation of the PI3K/AKT network	8/63	113/10856	2.58292e-07	3.94135e-06	1.79244e-06	FYN/ESR1/PPP2R1A/RAC1/FGF2/AKT1/PIK3CD/PTEN	8
R-HSA-418592	ADP signalling through P2Y purinoceptor 1	5/63	25/10856	2.72081e-07	4.00348e-06	1.82069e-06	GNB5/GNG11/GNGT1/GNG4/GNB2	5
R-HSA-9006115	Signaling by NTRK2 (TRKB)	5/63	25/10856	2.72081e-07	4.00348e-06	1.82069e-06	FYN/KRAS/RAC1/HRAS/NRAS	5
R-HSA-449147	Signaling by Interleukins	14/63	462/10856	2.8896e-07	4.17724e-06	1.89972e-06	FYN/ICAM1/RBX1/PSMA3/PPP2R1A/MAPK8/CCND1/CBL/CAPZA1/FGF2/TP53/AKT1/PSMA5/PIK3CD	14
R-HSA-69242	S Phase	9/63	162/10856	3.48938e-07	4.95733e-06	2.25448e-06	GSK3B/RBX1/PSMA3/CCND1/CCNH/RB1/AKT1/PSMA5/UBE2E1	9
R-HSA-1227986	Signaling by ERBB2	6/63	50/10856	3.89946e-07	5.35526e-06	2.43545e-06	FYN/RHOA/KRAS/AKT1/HRAS/NRAS	6
R-HSA-5654736	Signaling by FGFR1	6/63	50/10856	3.89946e-07	5.35526e-06	2.43545e-06	PPP2R1A/CBL/KRAS/FGF2/HRAS/NRAS	6
R-HSA-112316	Neuronal System	13/63	410/10856	4.93102e-07	6.43064e-06	2.92451e-06	GNB5/GNAI2/GNG11/GNGT1/GNAI1/KRAS/RAC1/ADCY3/PLCB3/GNG4/GNB2/HRAS/NRAS	13
R-HSA-445717	Aquaporin-mediated transport	6/63	52/10856	4.95097e-07	6.43064e-06	2.92451e-06	GNB5/GNG11/GNGT1/ADCY3/GNG4/GNB2	6
R-HSA-9662851	Anti-inflammatory response favouring Leishmania parasite infection	9/63	169/10856	4.99467e-07	6.43064e-06	2.92451e-06	FYN/GNB5/GNAI2/GNG11/GNGT1/GNAI1/ADCY3/GNG4/GNB2	9
R-HSA-9664433	Leishmania parasite growth and survival	9/63	169/10856	4.99467e-07	6.43064e-06	2.92451e-06	FYN/GNB5/GNAI2/GNG11/GNGT1/GNAI1/ADCY3/GNG4/GNB2	9
R-HSA-1296041	Activation of G protein gated Potassium channels	5/63	29/10856	5.97398e-07	7.34711e-06	3.3413e-06	GNB5/GNG11/GNGT1/GNG4/GNB2	5
R-HSA-1296059	G protein gated Potassium channels	5/63	29/10856	5.97398e-07	7.34711e-06	3.3413e-06	GNB5/GNG11/GNGT1/GNG4/GNB2	5
R-HSA-997272	Inhibition of voltage gated Ca2+ channels via Gbeta/gamma subunits	5/63	29/10856	5.97398e-07	7.34711e-06	3.3413e-06	GNB5/GNG11/GNGT1/GNG4/GNB2	5
R-HSA-2424491	DAP12 signaling	5/63	30/10856	7.13689e-07	8.64823e-06	3.93302e-06	FYN/KRAS/RAC1/HRAS/NRAS	5
R-HSA-2454202	Fc epsilon receptor (FCERI) signaling	8/63	134/10856	9.5632e-07	1.12573e-05	5.11955e-06	FYN/PSMA3/MAPK8/KRAS/RAC1/PSMA5/HRAS/NRAS	8
R-HSA-9660821	ADORA2B mediated anti-inflammatory cytokines production	8/63	134/10856	9.5632e-07	1.12573e-05	5.11955e-06	GNB5/GNAI2/GNG11/GNGT1/GNAI1/ADCY3/GNG4/GNB2	8
R-HSA-2871796	FCERI mediated MAPK activation	5/63	32/10856	9.99565e-07	1.16006e-05	5.27569e-06	MAPK8/KRAS/RAC1/HRAS/NRAS	5
R-HSA-420092	Glucagon-type ligand receptors	5/63	33/10856	1.17282e-06	1.34223e-05	6.10414e-06	GNB5/GNG11/GNGT1/GNG4/GNB2	5
R-HSA-8878159	Transcriptional regulation by RUNX3	7/63	96/10856	1.25238e-06	1.41365e-05	6.42897e-06	PSMA3/CCND1/SPP1/KRAS/TP53/PSMA5/CDKN2A	7
R-HSA-5637810	Constitutive Signaling by EGFRvIII	4/63	15/10856	1.33997e-06	1.47218e-05	6.69513e-06	CBL/KRAS/HRAS/NRAS	4
R-HSA-5637812	Signaling by EGFRvIII in Cancer	4/63	15/10856	1.33997e-06	1.47218e-05	6.69513e-06	CBL/KRAS/HRAS/NRAS	4
R-HSA-983168	Antigen processing: Ubiquitination & Proteasome degradation	11/63	309/10856	1.36804e-06	1.48324e-05	6.74545e-06	CUL3/RBX1/PSMA3/FBXL20/UBE2D3/ANAPC13/UBE2M/FBXO44/PSMA5/FBXO22/UBE2E1	11
R-HSA-983169	Class I MHC mediated antigen processing & presentation	12/63	377/10856	1.39053e-06	1.48804e-05	6.76729e-06	CUL3/HSPA5/RBX1/PSMA3/FBXL20/UBE2D3/ANAPC13/UBE2M/FBXO44/PSMA5/FBXO22/UBE2E1	12
R-HSA-4420097	VEGFA-VEGFR2 Pathway	7/63	99/10856	1.54311e-06	1.63016e-05	7.4136e-06	FYN/RHOA/KRAS/RAC1/AKT1/HRAS/NRAS	7
R-HSA-1296065	Inwardly rectifying K+ channels	5/63	35/10856	1.58996e-06	1.65839e-05	7.54199e-06	GNB5/GNG11/GNGT1/GNG4/GNB2	5
R-HSA-418594	G alpha (i) signalling events	11/63	318/10856	1.81137e-06	1.86571e-05	8.48485e-06	GNB5/PPP2R1A/CXCL12/GNAI2/GNG11/GNGT1/GNAI1/ADCY3/PLCB3/GNG4/GNB2	11
R-HSA-6802948	Signaling by high-kinase activity BRAF mutants	5/63	36/10856	1.83819e-06	1.86997e-05	8.50419e-06	CSK/KRAS/ARRB1/HRAS/NRAS	5
R-HSA-6782135	Dual incision in TC-NER	6/63	66/10856	2.07441e-06	2.08453e-05	9.47997e-06	POLR2J/ERCC1/RBX1/POLR2I/CCNH/POLR2K	6
R-HSA-453279	Mitotic G1 phase and G1/S transition	8/63	149/10856	2.1341e-06	2.11867e-05	9.63523e-06	PSMA3/PPP2R1A/CCND1/CCNH/RB1/AKT1/PSMA5/CDKN2A	8
R-HSA-6814122	Cooperation of PDCL (PhLP1) and TRiC/CCT in G-protein beta folding	5/63	38/10856	2.42573e-06	2.37238e-05	1.07891e-05	GNB5/GNG11/GNGT1/GNG4/GNB2	5
R-HSA-6811558	PI5P, PP2A and IER3 Regulate PI3K/AKT Signaling	7/63	106/10856	2.44724e-06	2.37238e-05	1.07891e-05	FYN/ESR1/PPP2R1A/RAC1/FGF2/AKT1/PIK3CD	7
R-HSA-194138	Signaling by VEGF	7/63	108/10856	2.77478e-06	2.65862e-05	1.20908e-05	FYN/RHOA/KRAS/RAC1/AKT1/HRAS/NRAS	7
R-HSA-5654704	SHC-mediated cascade:FGFR3	4/63	18/10856	2.96491e-06	2.80814e-05	1.27708e-05	KRAS/FGF2/HRAS/NRAS	4
R-HSA-5674135	MAP2K and MAPK activation	5/63	40/10856	3.15173e-06	2.95116e-05	1.34212e-05	CSK/KRAS/ARRB1/HRAS/NRAS	5
R-HSA-983705	Signaling by the B Cell Receptor (BCR)	7/63	112/10856	3.54046e-06	3.27791e-05	1.49072e-05	FYN/PSMA3/KRAS/PSMA5/PIK3CD/HRAS/NRAS	7
R-HSA-1236382	Constitutive Signaling by Ligand-Responsive EGFR Cancer Variants	4/63	19/10856	3.73924e-06	3.3366e-05	1.51741e-05	CBL/KRAS/HRAS/NRAS	4
R-HSA-5637815	Signaling by Ligand-Responsive EGFR Variants in Cancer	4/63	19/10856	3.73924e-06	3.3366e-05	1.51741e-05	CBL/KRAS/HRAS/NRAS	4
R-HSA-8851708	Signaling by FGFR2 IIIa TM	4/63	19/10856	3.73924e-06	3.3366e-05	1.51741e-05	POLR2J/POLR2I/FGF2/POLR2K	4
R-HSA-8939902	Regulation of RUNX2 expression and activity	6/63	73/10856	3.76582e-06	3.3366e-05	1.51741e-05	GSK3B/ESR1/RBX1/PSMA3/NR3C1/PSMA5	6
R-HSA-416476	G alpha (q) signalling events	9/63	216/10856	3.85586e-06	3.38003e-05	1.53716e-05	GNB5/GNG11/GNGT1/KRAS/PLCB3/GNG4/GNB2/HRAS/NRAS	9
R-HSA-381676	Glucagon-like Peptide-1 (GLP1) regulates insulin secretion	5/63	42/10856	4.03838e-06	3.50276e-05	1.59298e-05	GNB5/GNG11/GNGT1/GNG4/GNB2	5
R-HSA-9656223	Signaling by RAF1 mutants	5/63	43/10856	4.54943e-06	3.83469e-05	1.74393e-05	CSK/KRAS/ARRB1/HRAS/NRAS	5
R-HSA-5654706	FRS-mediated FGFR3 signaling	4/63	20/10856	4.65375e-06	3.83469e-05	1.74393e-05	KRAS/FGF2/HRAS/NRAS	4
R-HSA-5654719	SHC-mediated cascade:FGFR4	4/63	20/10856	4.65375e-06	3.83469e-05	1.74393e-05	KRAS/FGF2/HRAS/NRAS	4
R-HSA-9669938	Signaling by KIT in disease	4/63	20/10856	4.65375e-06	3.83469e-05	1.74393e-05	FYN/KRAS/HRAS/NRAS	4
R-HSA-9670439	Signaling by phosphorylated juxtamembrane, extracellular and kinase domain KIT mutants	4/63	20/10856	4.65375e-06	3.83469e-05	1.74393e-05	FYN/KRAS/HRAS/NRAS	4
R-HSA-2172127	DAP12 interactions	5/63	45/10856	5.72305e-06	4.57903e-05	2.08244e-05	FYN/KRAS/RAC1/HRAS/NRAS	5
R-HSA-5621575	CD209 (DC-SIGN) signaling	4/63	21/10856	5.72379e-06	4.57903e-05	2.08244e-05	FYN/KRAS/HRAS/NRAS	4
R-HSA-5654688	SHC-mediated cascade:FGFR1	4/63	21/10856	5.72379e-06	4.57903e-05	2.08244e-05	KRAS/FGF2/HRAS/NRAS	4
R-HSA-6781827	Transcription-Coupled Nucleotide Excision Repair (TC-NER)	6/63	79/10856	5.98498e-06	4.74195e-05	2.15653e-05	POLR2J/ERCC1/RBX1/POLR2I/CCNH/POLR2K	6
R-HSA-416482	G alpha (12/13) signalling events	6/63	80/10856	6.44115e-06	5.05477e-05	2.2988e-05	RHOA/GNB5/GNG11/GNGT1/GNG4/GNB2	6
R-HSA-5654712	FRS-mediated FGFR4 signaling	4/63	22/10856	6.96537e-06	5.14758e-05	2.341e-05	KRAS/FGF2/HRAS/NRAS	4
R-HSA-5655332	Signaling by FGFR3 in disease	4/63	22/10856	6.96537e-06	5.14758e-05	2.341e-05	KRAS/FGF2/HRAS/NRAS	4
R-HSA-8853338	Signaling by FGFR3 point mutants in cancer	4/63	22/10856	6.96537e-06	5.14758e-05	2.341e-05	KRAS/FGF2/HRAS/NRAS	4
R-HSA-6802946	Signaling by moderate kinase activity BRAF mutants	5/63	47/10856	7.12165e-06	5.14758e-05	2.341e-05	CSK/KRAS/ARRB1/HRAS/NRAS	5
R-HSA-6802949	Signaling by RAS mutants	5/63	47/10856	7.12165e-06	5.14758e-05	2.341e-05	CSK/KRAS/ARRB1/HRAS/NRAS	5
R-HSA-6802955	Paradoxical activation of RAF signaling by kinase inactive BRAF	5/63	47/10856	7.12165e-06	5.14758e-05	2.341e-05	CSK/KRAS/ARRB1/HRAS/NRAS	5
R-HSA-69231	Cyclin D associated events in G1	5/63	47/10856	7.12165e-06	5.14758e-05	2.341e-05	PPP2R1A/CCND1/CCNH/RB1/CDKN2A	5
R-HSA-69236	G1 Phase	5/63	47/10856	7.12165e-06	5.14758e-05	2.341e-05	PPP2R1A/CCND1/CCNH/RB1/CDKN2A	5
R-HSA-9649948	Signaling downstream of RAS mutants	5/63	47/10856	7.12165e-06	5.14758e-05	2.341e-05	CSK/KRAS/ARRB1/HRAS/NRAS	5
R-HSA-162906	HIV Infection	9/63	234/10856	7.4017e-06	5.25776e-05	2.39111e-05	POLR2J/FYN/RBX1/PSMA3/POLR2I/CCNH/RAC1/PSMA5/POLR2K	9
R-HSA-8951664	Neddylation	9/63	234/10856	7.4017e-06	5.25776e-05	2.39111e-05	CUL3/RBX1/PSMA3/FBXL20/UBE2D3/UBE2M/FBXO44/PSMA5/FBXO22	9
R-HSA-69202	Cyclin E associated events during G1/S transition	6/63	83/10856	7.98183e-06	5.62139e-05	2.55648e-05	PSMA3/CCND1/CCNH/RB1/AKT1/PSMA5	6
R-HSA-5654693	FRS-mediated FGFR1 signaling	4/63	23/10856	8.39516e-06	5.81312e-05	2.64368e-05	KRAS/FGF2/HRAS/NRAS	4
R-HSA-5654699	SHC-mediated cascade:FGFR2	4/63	23/10856	8.39516e-06	5.81312e-05	2.64368e-05	KRAS/FGF2/HRAS/NRAS	4
R-HSA-69656	Cyclin A:Cdk2-associated events at S phase entry	6/63	85/10856	9.16568e-06	6.29376e-05	2.86226e-05	PSMA3/CCND1/CCNH/RB1/AKT1/PSMA5	6
R-HSA-177929	Signaling by EGFR	5/63	50/10856	9.70624e-06	6.60987e-05	3.00602e-05	CSK/CBL/KRAS/HRAS/NRAS	5
R-HSA-69206	G1/S Transition	7/63	131/10856	1.00071e-05	6.7589e-05	3.0738e-05	PSMA3/PPP2R1A/CCND1/CCNH/RB1/AKT1/PSMA5	7
R-HSA-418346	Platelet homeostasis	6/63	88/10856	1.12048e-05	7.50631e-05	3.4137e-05	GNB5/PPP2R1A/GNG11/GNGT1/GNG4/GNB2	6
R-HSA-166520	Signaling by NTRKs	7/63	134/10856	1.16106e-05	7.65368e-05	3.48072e-05	FYN/RHOA/PPP2R1A/KRAS/RAC1/HRAS/NRAS	7
R-HSA-1643713	Signaling by EGFR in Cancer	4/63	25/10856	1.18892e-05	7.65368e-05	3.48072e-05	CBL/KRAS/HRAS/NRAS	4
R-HSA-5654700	FRS-mediated FGFR2 signaling	4/63	25/10856	1.18892e-05	7.65368e-05	3.48072e-05	KRAS/FGF2/HRAS/NRAS	4
R-HSA-5654708	Downstream signaling of activated FGFR3	4/63	25/10856	1.18892e-05	7.65368e-05	3.48072e-05	KRAS/FGF2/HRAS/NRAS	4
R-HSA-9006335	Signaling by Erythropoietin	4/63	25/10856	1.18892e-05	7.65368e-05	3.48072e-05	KRAS/PIK3CD/HRAS/NRAS	4
R-HSA-390466	Chaperonin-mediated protein folding	6/63	91/10856	1.35966e-05	8.68497e-05	3.94973e-05	GNB5/GNG11/GNGT1/TP53/GNG4/GNB2	6
R-HSA-6781823	Formation of TC-NER Pre-Incision Complex	5/63	54/10856	1.4232e-05	9.02088e-05	4.10249e-05	POLR2J/RBX1/POLR2I/CCNH/POLR2K	5
R-HSA-109606	Intrinsic Pathway for Apoptosis	5/63	55/10856	1.55856e-05	9.80347e-05	4.4584e-05	MAPK8/TP53/AKT1/CDKN2A/CYCS	5
R-HSA-167160	RNA Pol II CTD phosphorylation and interaction with CE during HIV infection	4/63	27/10856	1.63517e-05	0.000100551	4.57282e-05	POLR2J/POLR2I/CCNH/POLR2K	4
R-HSA-5654716	Downstream signaling of activated FGFR4	4/63	27/10856	1.63517e-05	0.000100551	4.57282e-05	KRAS/FGF2/HRAS/NRAS	4
R-HSA-77075	RNA Pol II CTD phosphorylation and interaction with CE	4/63	27/10856	1.63517e-05	0.000100551	4.57282e-05	POLR2J/POLR2I/CCNH/POLR2K	4
R-HSA-5621481	C-type lectin receptors (CLRs)	7/63	142/10856	1.69574e-05	0.000103503	4.70709e-05	FYN/PSMA3/UBE2M/KRAS/PSMA5/HRAS/NRAS	7
R-HSA-9682385	FLT3 signaling in disease	4/63	28/10856	1.89942e-05	0.000115082	5.23369e-05	CBL/KRAS/HRAS/NRAS	4
R-HSA-391251	Protein folding	6/63	97/10856	1.96192e-05	0.000118001	5.36644e-05	GNB5/GNG11/GNGT1/TP53/GNG4/GNB2	6
R-HSA-1236394	Signaling by ERBB4	5/63	58/10856	2.02565e-05	0.000120082	5.46105e-05	ESR1/CXCL12/KRAS/HRAS/NRAS	5
R-HSA-186797	Signaling by PDGF	5/63	58/10856	2.02565e-05	0.000120082	5.46105e-05	SPP1/KRAS/THBS1/HRAS/NRAS	5
R-HSA-8853334	Signaling by FGFR3 fusions in cancer	3/63	10/10856	2.17135e-05	0.0001278	5.81204e-05	KRAS/HRAS/NRAS	3
R-HSA-72086	mRNA Capping	4/63	29/10856	2.19377e-05	0.000128203	5.83039e-05	POLR2J/POLR2I/CCNH/POLR2K	4
R-HSA-5358351	Signaling by Hedgehog	7/63	149/10856	2.31732e-05	0.00013447	6.11538e-05	CUL3/GSK3B/RBX1/PSMA3/ARRB1/ADCY3/PSMA5	7
R-HSA-5654696	Downstream signaling of activated FGFR2	4/63	30/10856	2.52029e-05	0.000145225	6.60451e-05	KRAS/FGF2/HRAS/NRAS	4
R-HSA-5654687	Downstream signaling of activated FGFR1	4/63	31/10856	2.88112e-05	0.000164864	7.49764e-05	KRAS/FGF2/HRAS/NRAS	4
R-HSA-5655291	Signaling by FGFR4 in disease	3/63	11/10856	2.97325e-05	0.000165538	7.52828e-05	KRAS/HRAS/NRAS	3
R-HSA-8851805	MET activates RAS signaling	3/63	11/10856	2.97325e-05	0.000165538	7.52828e-05	KRAS/HRAS/NRAS	3
R-HSA-9028731	Activated NTRK2 signals through FRS2 and FRS3	3/63	11/10856	2.97325e-05	0.000165538	7.52828e-05	KRAS/HRAS/NRAS	3
R-HSA-9634285	Constitutive Signaling by Overexpressed ERBB2	3/63	11/10856	2.97325e-05	0.000165538	7.52828e-05	KRAS/HRAS/NRAS	3
R-HSA-376176	Signaling by ROBO receptors	8/63	218/10856	3.48418e-05	0.000192682	8.76275e-05	RHOA/RBX1/PSMA3/CXCL12/RPL5/RAC1/PSMA5/RPL8	8
R-HSA-6782210	Gap-filling DNA repair synthesis and ligation in TC-NER	5/63	65/10856	3.5395e-05	0.000193149	8.78398e-05	POLR2J/RBX1/POLR2I/CCNH/POLR2K	5
R-HSA-6796648	TP53 Regulates Transcription of DNA Repair Genes	5/63	65/10856	3.5395e-05	0.000193149	8.78398e-05	POLR2J/POLR2I/CCNH/TP53/POLR2K	5
R-HSA-113418	Formation of the Early Elongation Complex	4/63	33/10856	3.71444e-05	0.000197465	8.98025e-05	POLR2J/POLR2I/CCNH/POLR2K	4
R-HSA-163359	Glucagon signaling in metabolic regulation	4/63	33/10856	3.71444e-05	0.000197465	8.98025e-05	GNG11/ADCY3/GNG4/GNB2	4
R-HSA-167158	Formation of the HIV-1 Early Elongation Complex	4/63	33/10856	3.71444e-05	0.000197465	8.98025e-05	POLR2J/POLR2I/CCNH/POLR2K	4
R-HSA-1839126	FGFR2 mutant receptor activation	4/63	33/10856	3.71444e-05	0.000197465	8.98025e-05	POLR2J/POLR2I/FGF2/POLR2K	4
R-HSA-9673767	Signaling by PDGFRA transmembrane, juxtamembrane and kinase domain mutants	3/63	12/10856	3.94792e-05	0.000207203	9.42313e-05	KRAS/HRAS/NRAS	3
R-HSA-9673770	Signaling by PDGFRA extracellular domain mutants	3/63	12/10856	3.94792e-05	0.000207203	9.42313e-05	KRAS/HRAS/NRAS	3
R-HSA-6802952	Signaling by BRAF and RAF fusions	5/63	67/10856	4.1018e-05	0.000213916	9.72844e-05	CSK/KRAS/ARRB1/HRAS/NRAS	5
R-HSA-5696398	Nucleotide Excision Repair	6/63	111/10856	4.22067e-05	0.000218732	9.94743e-05	POLR2J/ERCC1/RBX1/POLR2I/CCNH/POLR2K	6
R-HSA-3700989	Transcriptional Regulation by TP53	10/63	365/10856	4.25415e-05	0.000219089	9.96367e-05	POLR2J/POLR2I/PPP2R1A/CCNH/TP53/AKT1/POLR2K/CDKN2A/PTEN/CYCS	10
R-HSA-388841	Costimulation by the CD28 family	5/63	69/10856	4.73094e-05	0.00024213	0.000110115	FYN/CSK/PPP2R1A/RAC1/AKT1	5
R-HSA-171007	p38MAPK events	3/63	13/10856	5.11106e-05	0.000258375	0.000117503	KRAS/HRAS/NRAS	3
R-HSA-179812	GRB2 events in EGFR signaling	3/63	13/10856	5.11106e-05	0.000258375	0.000117503	KRAS/HRAS/NRAS	3
R-HSA-5673000	RAF activation	4/63	36/10856	5.27776e-05	0.000263568	0.000119865	PPP2R1A/KRAS/HRAS/NRAS	4
R-HSA-6804757	Regulation of TP53 Degradation	4/63	36/10856	5.27776e-05	0.000263568	0.000119865	PPP2R1A/TP53/AKT1/CDKN2A	4
R-HSA-6806003	Regulation of TP53 Expression and Degradation	4/63	37/10856	5.89184e-05	0.000292463	0.000133005	PPP2R1A/TP53/AKT1/CDKN2A	4
R-HSA-1250347	SHC1 events in ERBB4 signaling	3/63	14/10856	6.47806e-05	0.000313996	0.000142798	KRAS/HRAS/NRAS	3
R-HSA-170670	Adenylate cyclase inhibitory pathway	3/63	14/10856	6.47806e-05	0.000313996	0.000142798	GNAI2/GNAI1/ADCY3	3
R-HSA-180336	SHC1 events in EGFR signaling	3/63	14/10856	6.47806e-05	0.000313996	0.000142798	KRAS/HRAS/NRAS	3
R-HSA-9027284	Erythropoietin activates RAS	3/63	14/10856	6.47806e-05	0.000313996	0.000142798	KRAS/HRAS/NRAS	3
R-HSA-5655302	Signaling by FGFR1 in disease	4/63	38/10856	6.55646e-05	0.0003141	0.000142846	KRAS/FGF2/HRAS/NRAS	4
R-HSA-5689896	Ovarian tumor domain proteases	4/63	38/10856	6.55646e-05	0.0003141	0.000142846	RHOA/ESR1/TP53/PTEN	4
R-HSA-8853884	Transcriptional Regulation by VENTX	4/63	39/10856	7.27411e-05	0.000346466	0.000157565	CCND1/TP53/CDKN2A/UBE2E1	4
R-HSA-109581	Apoptosis	7/63	180/10856	7.75247e-05	0.000367129	0.000166962	PSMA3/MAPK8/TP53/AKT1/PSMA5/CDKN2A/CYCS	7
R-HSA-9707564	Cytoprotection by HMOX1	6/63	124/10856	7.85058e-05	0.00036965	0.000168109	CUL3/RBX1/PSMA3/PSMA5/ALB/CYCS	6
R-HSA-2219530	Constitutive Signaling by Aberrant PI3K in Cancer	5/63	78/10856	8.53816e-05	0.000399741	0.000181793	FYN/ESR1/RAC1/FGF2/PIK3CD	5
R-HSA-6806834	Signaling by MET	5/63	79/10856	9.07462e-05	0.000422457	0.000192124	CBL/KRAS/RAC1/HRAS/NRAS	5
R-HSA-3928662	EPHB-mediated forward signaling	4/63	42/10856	9.77077e-05	0.000449966	0.000204635	FYN/RHOA/RAC1/HRAS	4
R-HSA-1963640	GRB2 events in ERBB2 signaling	3/63	16/10856	9.88397e-05	0.000449966	0.000204635	KRAS/HRAS/NRAS	3
R-HSA-9665348	Signaling by ERBB2 ECD mutants	3/63	16/10856	9.88397e-05	0.000449966	0.000204635	KRAS/HRAS/NRAS	3
R-HSA-9703648	Signaling by FLT3 ITD and TKD mutants	3/63	16/10856	9.88397e-05	0.000449966	0.000204635	KRAS/HRAS/NRAS	3
R-HSA-5675221	Negative regulation of MAPK pathway	4/63	43/10856	0.000107262	0.000485627	0.000220853	PPP2R1A/KRAS/HRAS/NRAS	4
R-HSA-1168372	Downstream signaling events of B Cell Receptor (BCR)	5/63	83/10856	0.000114845	0.000514306	0.000233895	PSMA3/KRAS/PSMA5/HRAS/NRAS	5
R-HSA-195253	Degradation of beta-catenin by the destruction complex	5/63	83/10856	0.000114845	0.000514306	0.000233895	GSK3B/RBX1/PSMA3/PPP2R1A/PSMA5	5
R-HSA-9034015	Signaling by NTRK3 (TRKC)	3/63	17/10856	0.000119523	0.000532363	0.000242107	KRAS/HRAS/NRAS	3
R-HSA-6802957	Oncogenic MAPK signaling	5/63	84/10856	0.000121572	0.000538578	0.000244933	CSK/KRAS/ARRB1/HRAS/NRAS	5
R-HSA-5632684	Hedgehog 'on' state	5/63	85/10856	0.000128598	0.000566654	0.000257702	CUL3/RBX1/PSMA3/ARRB1/PSMA5	5
R-HSA-69275	G2/M Transition	7/63	196/10856	0.000132157	0.00057924	0.000263425	RBX1/PSMA3/PPP2R1A/CENPF/CCNH/TP53/PSMA5	7
R-HSA-167169	HIV Transcription Elongation	4/63	46/10856	0.000139998	0.000603972	0.000274673	POLR2J/POLR2I/CCNH/POLR2K	4
R-HSA-167200	Formation of HIV-1 elongation complex containing HIV-1 Tat	4/63	46/10856	0.000139998	0.000603972	0.000274673	POLR2J/POLR2I/CCNH/POLR2K	4
R-HSA-167246	Tat-mediated elongation of the HIV-1 transcript	4/63	46/10856	0.000139998	0.000603972	0.000274673	POLR2J/POLR2I/CCNH/POLR2K	4
R-HSA-453274	Mitotic G2-G2/M phases	7/63	198/10856	0.000140767	0.000604124	0.000274742	RBX1/PSMA3/PPP2R1A/CENPF/CCNH/TP53/PSMA5	7
R-HSA-210993	Tie2 Signaling	3/63	18/10856	0.000142835	0.000606681	0.000275905	KRAS/HRAS/NRAS	3
R-HSA-881907	Gastrin-CREB signalling pathway via PKC and MAPK	3/63	18/10856	0.000142835	0.000606681	0.000275905	KRAS/HRAS/NRAS	3
R-HSA-167161	HIV Transcription Initiation	4/63	47/10856	0.000152359	0.000627719	0.000285473	POLR2J/POLR2I/CCNH/POLR2K	4
R-HSA-167162	RNA Polymerase II HIV Promoter Escape	4/63	47/10856	0.000152359	0.000627719	0.000285473	POLR2J/POLR2I/CCNH/POLR2K	4
R-HSA-73776	RNA Polymerase II Promoter Escape	4/63	47/10856	0.000152359	0.000627719	0.000285473	POLR2J/POLR2I/CCNH/POLR2K	4
R-HSA-73779	RNA Polymerase II Transcription Pre-Initiation And Promoter Opening	4/63	47/10856	0.000152359	0.000627719	0.000285473	POLR2J/POLR2I/CCNH/POLR2K	4
R-HSA-75953	RNA Polymerase II Transcription Initiation	4/63	47/10856	0.000152359	0.000627719	0.000285473	POLR2J/POLR2I/CCNH/POLR2K	4
R-HSA-76042	RNA Polymerase II Transcription Initiation And Promoter Clearance	4/63	47/10856	0.000152359	0.000627719	0.000285473	POLR2J/POLR2I/CCNH/POLR2K	4
R-HSA-112399	IRS-mediated signalling	4/63	48/10856	0.00016549	0.00067507	0.000307007	KRAS/FGF2/HRAS/NRAS	4
R-HSA-167152	Formation of HIV elongation complex in the absence of HIV Tat	4/63	48/10856	0.00016549	0.00067507	0.000307007	POLR2J/POLR2I/CCNH/POLR2K	4
R-HSA-9703465	Signaling by FLT3 fusion proteins	3/63	19/10856	0.000168916	0.000685647	0.000311817	KRAS/HRAS/NRAS	3
R-HSA-167044	Signalling to RAS	3/63	20/10856	0.000197903	0.000795473	0.000361763	KRAS/HRAS/NRAS	3
R-HSA-9671555	Signaling by PDGFR in disease	3/63	20/10856	0.000197903	0.000795473	0.000361763	KRAS/HRAS/NRAS	3
R-HSA-5357801	Programmed Cell Death	7/63	210/10856	0.00020252	0.00081008	0.000368406	PSMA3/MAPK8/TP53/AKT1/PSMA5/CDKN2A/CYCS	7
R-HSA-373080	Class B/2 (Secretin family receptors)	5/63	95/10856	0.000217282	0.000864931	0.000393351	GNB5/GNG11/GNGT1/GNG4/GNB2	5
R-HSA-9018519	Estrogen-dependent gene expression	6/63	150/10856	0.000223593	0.000883718	0.000401895	POLR2J/ESR1/POLR2I/CXCL12/CCND1/POLR2K	6
R-HSA-2428928	IRS-related events triggered by IGF1R	4/63	52/10856	0.000226292	0.000883718	0.000401895	KRAS/FGF2/HRAS/NRAS	4
R-HSA-72165	mRNA Splicing - Minor Pathway	4/63	52/10856	0.000226292	0.000883718	0.000401895	POLR2J/SNU13/POLR2I/POLR2K	4
R-HSA-75815	Ubiquitin-dependent degradation of Cyclin D	4/63	52/10856	0.000226292	0.000883718	0.000401895	GSK3B/PSMA3/CCND1/PSMA5	4
R-HSA-389513	CTLA4 inhibitory signaling	3/63	21/10856	0.000229933	0.000885348	0.000402637	FYN/PPP2R1A/AKT1	3
R-HSA-442982	Ras activation upon Ca2+ influx through NMDA receptor	3/63	21/10856	0.000229933	0.000885348	0.000402637	KRAS/HRAS/NRAS	3
R-HSA-5218921	VEGFR2 mediated cell proliferation	3/63	21/10856	0.000229933	0.000885348	0.000402637	KRAS/HRAS/NRAS	3
R-HSA-2428924	IGF1R signaling cascade	4/63	53/10856	0.000243706	0.000934016	0.00042477	KRAS/FGF2/HRAS/NRAS	4
R-HSA-2404192	Signaling by Type 1 Insulin-like Growth Factor 1 Receptor (IGF1R)	4/63	54/10856	0.000262064	0.000988569	0.000449579	KRAS/FGF2/HRAS/NRAS	4
R-HSA-74751	Insulin receptor signalling cascade	4/63	54/10856	0.000262064	0.000988569	0.000449579	KRAS/FGF2/HRAS/NRAS	4
R-HSA-9604323	Negative regulation of NOTCH4 signaling	4/63	54/10856	0.000262064	0.000988569	0.000449579	RBX1/PSMA3/AKT1/PSMA5	4
R-HSA-1250196	SHC1 events in ERBB2 signaling	3/63	22/10856	0.000265138	0.000988569	0.000449579	KRAS/HRAS/NRAS	3
R-HSA-912631	Regulation of signaling by CBL	3/63	22/10856	0.000265138	0.000988569	0.000449579	FYN/CBL/PIK3CD	3
R-HSA-9665686	Signaling by ERBB2 TMD/JMD mutants	3/63	22/10856	0.000265138	0.000988569	0.000449579	KRAS/HRAS/NRAS	3
R-HSA-5688426	Deubiquitination	8/63	297/10856	0.000299182	0.00111048	0.000505021	CFTR/RHOA/ESR1/PSMA3/ARRB1/TP53/PSMA5/PTEN	8
R-HSA-112040	G-protein mediated events	4/63	56/10856	0.00030173	0.00111491	0.000507038	GNAI2/GNAI1/ADCY3/PLCB3	4
R-HSA-167242	Abortive elongation of HIV-1 transcript in the absence of Tat	3/63	23/10856	0.00030365	0.001117	0.000507985	POLR2J/POLR2I/POLR2K	3
R-HSA-1296071	Potassium Channels	5/63	103/10856	0.00031683	0.0011553	0.000525403	GNB5/GNG11/GNGT1/GNG4/GNB2	5
R-HSA-9711123	Cellular response to chemical stress	6/63	160/10856	0.000316865	0.0011553	0.000525403	CUL3/RBX1/PSMA3/PSMA5/ALB/CYCS	6
R-HSA-4641258	Degradation of DVL	4/63	57/10856	0.000323099	0.00116259	0.000528721	CUL3/RBX1/PSMA3/PSMA5	4
R-HSA-69541	Stabilization of p53	4/63	57/10856	0.000323099	0.00116259	0.000528721	PSMA3/TP53/PSMA5/CDKN2A	4
R-HSA-8932339	ROS sensing by NFE2L2	4/63	57/10856	0.000323099	0.00116259	0.000528721	CUL3/RBX1/PSMA3/PSMA5	4
R-HSA-203927	MicroRNA (miRNA) biogenesis	3/63	24/10856	0.000345595	0.00123813	0.000563075	POLR2J/POLR2I/POLR2K	3
R-HSA-201681	TCF dependent signaling in response to WNT	7/63	233/10856	0.000381566	0.00136108	0.00061899	CUL3/GSK3B/RBX1/PSMA3/PPP2R1A/AKT1/PSMA5	7
R-HSA-9664565	Signaling by ERBB2 KD Mutants	3/63	25/10856	0.0003911	0.00138353	0.0006292	KRAS/HRAS/NRAS	3
R-HSA-5610783	Degradation of GLI2 by the proteasome	4/63	60/10856	0.000393711	0.00138353	0.0006292	GSK3B/RBX1/PSMA3/PSMA5	4
R-HSA-5610785	GLI3 is processed to GLI3R by the proteasome	4/63	60/10856	0.000393711	0.00138353	0.0006292	GSK3B/RBX1/PSMA3/PSMA5	4
R-HSA-6785807	Interleukin-4 and Interleukin-13 signaling	5/63	108/10856	0.000394575	0.00138353	0.0006292	ICAM1/CCND1/FGF2/TP53/AKT1	5
R-HSA-157118	Signaling by NOTCH	7/63	236/10856	0.000412164	0.00143908	0.000654462	RBX1/PSMA3/CCND1/ARRB1/TP53/AKT1/PSMA5	7
R-HSA-112382	Formation of RNA Pol II elongation complex	4/63	61/10856	0.000419519	0.00145245	0.000660543	POLR2J/POLR2I/CCNH/POLR2K	4
R-HSA-75955	RNA Polymerase II Transcription Elongation	4/63	61/10856	0.000419519	0.00145245	0.000660543	POLR2J/POLR2I/CCNH/POLR2K	4
R-HSA-1227990	Signaling by ERBB2 in Cancer	3/63	26/10856	0.000440289	0.00151166	0.000687468	KRAS/HRAS/NRAS	3
R-HSA-6803529	FGFR2 alternative splicing	3/63	26/10856	0.000440289	0.00151166	0.000687468	POLR2J/POLR2I/POLR2K	3
R-HSA-375165	NCAM signaling for neurite out-growth	4/63	63/10856	0.000474725	0.00162313	0.000738162	FYN/KRAS/HRAS/NRAS	4
R-HSA-5610787	Hedgehog 'off' state	5/63	113/10856	0.000485956	0.00165466	0.000752503	GSK3B/RBX1/PSMA3/ADCY3/PSMA5	5
R-HSA-9648002	RAS processing	3/63	27/10856	0.000493281	0.00167269	0.000760702	KRAS/HRAS/NRAS	3
R-HSA-187037	Signaling by NTRK1 (TRKA)	5/63	115/10856	0.000526656	0.00177854	0.000808842	RHOA/PPP2R1A/KRAS/HRAS/NRAS	5
R-HSA-373755	Semaphorin interactions	4/63	65/10856	0.000534926	0.00179178	0.000814864	FYN/RHOA/GSK3B/RAC1	4
R-HSA-9707587	Regulation of HMOX1 expression and activity	4/63	65/10856	0.000534926	0.00179178	0.000814864	CUL3/RBX1/PSMA3/PSMA5	4
R-HSA-1234176	Oxygen-dependent proline hydroxylation of Hypoxia-inducible Factor Alpha	4/63	66/10856	0.000566978	0.00187626	0.000853283	RBX1/PSMA3/UBE2D3/PSMA5	4
R-HSA-69563	p53-Dependent G1 DNA Damage Response	4/63	66/10856	0.000566978	0.00187626	0.000853283	PSMA3/TP53/PSMA5/CDKN2A	4
R-HSA-69580	p53-Dependent G1/S DNA damage checkpoint	4/63	66/10856	0.000566978	0.00187626	0.000853283	PSMA3/TP53/PSMA5/CDKN2A	4
R-HSA-186763	Downstream signal transduction	3/63	29/10856	0.000611148	0.00199046	0.000905216	KRAS/HRAS/NRAS	3
R-HSA-442742	CREB1 phosphorylation through NMDA receptor-mediated activation of RAS signaling	3/63	29/10856	0.000611148	0.00199046	0.000905216	KRAS/HRAS/NRAS	3
R-HSA-5601884	PIWI-interacting RNA (piRNA) biogenesis	3/63	29/10856	0.000611148	0.00199046	0.000905216	POLR2J/POLR2I/POLR2K	3
R-HSA-5654732	Negative regulation of FGFR3 signaling	3/63	29/10856	0.000611148	0.00199046	0.000905216	PPP2R1A/CBL/FGF2	3
R-HSA-69615	G1/S DNA Damage Checkpoints	4/63	68/10856	0.00063514	0.00206046	0.000937049	PSMA3/TP53/PSMA5/CDKN2A	4
R-HSA-73894	DNA Repair	8/63	335/10856	0.00066685	0.00215484	0.000979973	POLR2J/ERCC1/RBX1/POLR2I/MAPK8/CCNH/TP53/POLR2K	8
R-HSA-8948751	Regulation of PTEN stability and activity	4/63	69/10856	0.000671314	0.00216079	0.000982681	PSMA3/AKT1/PSMA5/PTEN	4
R-HSA-114452	Activation of BH3-only proteins	3/63	30/10856	0.000676253	0.00216822	0.000986058	MAPK8/TP53/AKT1	3
R-HSA-5654733	Negative regulation of FGFR4 signaling	3/63	31/10856	0.000745622	0.00238137	0.00108299	PPP2R1A/CBL/FGF2	3
R-HSA-167172	Transcription of the HIV genome	4/63	73/10856	0.000830703	0.00263269	0.00119729	POLR2J/POLR2I/CCNH/POLR2K	4
R-HSA-170834	Signaling by TGF-beta Receptor Complex	4/63	73/10856	0.000830703	0.00263269	0.00119729	RHOA/UBE2D3/CBL/UBE2M	4
R-HSA-174178	APC/C:Cdh1 mediated degradation of Cdc20 and other APC/C:Cdh1 targeted proteins in late mitosis/early G1	4/63	74/10856	0.000874382	0.0027605	0.00125541	PSMA3/RB1/PSMA5/UBE2E1	4
R-HSA-2559585	Oncogene Induced Senescence	3/63	33/10856	0.000897586	0.00280156	0.00127408	RB1/TP53/CDKN2A	3
R-HSA-389356	CD28 co-stimulation	3/63	33/10856	0.000897586	0.00280156	0.00127408	FYN/RAC1/AKT1	3
R-HSA-5654726	Negative regulation of FGFR1 signaling	3/63	33/10856	0.000897586	0.00280156	0.00127408	PPP2R1A/CBL/FGF2	3
R-HSA-162909	Host Interactions of HIV factors	5/63	130/10856	0.000919051	0.00284886	0.0012956	FYN/RBX1/PSMA3/RAC1/PSMA5	5
R-HSA-1234174	Cellular response to hypoxia	4/63	75/10856	0.000919658	0.00284886	0.0012956	RBX1/PSMA3/UBE2D3/PSMA5	4
R-HSA-167238	Pausing and recovery of Tat-mediated HIV elongation	3/63	34/10856	0.000980393	0.00299201	0.0013607	POLR2J/POLR2I/POLR2K	3
R-HSA-167243	Tat-mediated HIV elongation arrest and recovery	3/63	34/10856	0.000980393	0.00299201	0.0013607	POLR2J/POLR2I/POLR2K	3
R-HSA-187687	Signalling to ERKs	3/63	34/10856	0.000980393	0.00299201	0.0013607	KRAS/HRAS/NRAS	3
R-HSA-5654727	Negative regulation of FGFR2 signaling	3/63	34/10856	0.000980393	0.00299201	0.0013607	PPP2R1A/CBL/FGF2	3
R-HSA-74752	Signaling by Insulin receptor	4/63	78/10856	0.00106538	0.00323507	0.00147124	KRAS/FGF2/HRAS/NRAS	4
R-HSA-114604	GPVI-mediated activation cascade	3/63	35/10856	0.00106789	0.00323507	0.00147124	FYN/RHOA/RAC1	3
R-HSA-168273	Influenza Viral RNA Transcription and Replication	5/63	135/10856	0.00108877	0.00328625	0.00149452	POLR2J/POLR2I/RPL5/POLR2K/RPL8	5
R-HSA-167287	HIV elongation arrest and recovery	3/63	36/10856	0.00116017	0.0034637	0.00157521	POLR2J/POLR2I/POLR2K	3
R-HSA-167290	Pausing and recovery of HIV elongation	3/63	36/10856	0.00116017	0.0034637	0.00157521	POLR2J/POLR2I/POLR2K	3
R-HSA-9687139	Aberrant regulation of mitotic cell cycle due to RB1 defects	3/63	36/10856	0.00116017	0.0034637	0.00157521	CCND1/RB1/UBE2E1	3
R-HSA-438064	Post NMDA receptor activation events	4/63	80/10856	0.0011711	0.0034837	0.00158431	KRAS/RAC1/HRAS/NRAS	4
R-HSA-6807070	PTEN Regulation	5/63	140/10856	0.00128075	0.00379208	0.00172455	PSMA3/TP53/AKT1/PSMA5/PTEN	5
R-HSA-9013694	Signaling by NOTCH4	4/63	82/10856	0.00128397	0.00379208	0.00172455	RBX1/PSMA3/AKT1/PSMA5	4
R-HSA-9675126	Diseases of mitotic cell cycle	3/63	38/10856	0.00135949	0.00400079	0.00181947	CCND1/RB1/UBE2E1	3
R-HSA-674695	RNA Polymerase II Pre-transcription Events	4/63	84/10856	0.00140424	0.00411778	0.00187268	POLR2J/POLR2I/CCNH/POLR2K	4
R-HSA-69620	Cell Cycle Checkpoints	7/63	294/10856	0.0015027	0.00439086	0.00199686	PSMA3/PPP2R1A/CENPF/TP53/PSMA5/CDKN2A/UBE2E1	7
R-HSA-8856828	Clathrin-mediated endocytosis	5/63	146/10856	0.00154296	0.00449258	0.00204312	CFTR/CBL/ARRB1/REPS2/SNX18	5
R-HSA-5628897	TP53 Regulates Metabolic Genes	4/63	87/10856	0.0015991	0.00463965	0.00211001	TP53/AKT1/PTEN/CYCS	4
R-HSA-174143	APC/C-mediated degradation of cell cycle proteins	4/63	88/10856	0.00166803	0.0048058	0.00218557	PSMA3/RB1/PSMA5/UBE2E1	4
R-HSA-453276	Regulation of mitotic cell cycle	4/63	88/10856	0.00166803	0.0048058	0.00218557	PSMA3/RB1/PSMA5/UBE2E1	4
R-HSA-5689880	Ub-specific processing proteases	6/63	220/10856	0.00167858	0.00481934	0.00219173	CFTR/PSMA3/ARRB1/TP53/PSMA5/PTEN	6
R-HSA-376172	DSCAM interactions	2/63	11/10856	0.00176257	0.00502546	0.00228547	MAPK8/RAC1	2
R-HSA-5625970	RHO GTPases activate KTN1	2/63	11/10856	0.00176257	0.00502546	0.00228547	RHOA/RAC1	2
R-HSA-69052	Switching of origins to a post-replicative state	4/63	91/10856	0.0018872	0.00536226	0.00243864	RBX1/PSMA3/PSMA5/UBE2E1	4
R-HSA-168325	Viral Messenger RNA Synthesis	3/63	43/10856	0.00194822	0.00549772	0.00250024	POLR2J/POLR2I/POLR2K	3
R-HSA-5696395	Formation of Incision Complex in GG-NER	3/63	43/10856	0.00194822	0.00549772	0.00250024	ERCC1/RBX1/CCNH	3
R-HSA-2682334	EPH-Ephrin signaling	4/63	92/10856	0.00196449	0.00550591	0.00250397	FYN/RHOA/RAC1/HRAS	4
R-HSA-4086400	PCP/CE pathway	4/63	92/10856	0.00196449	0.00550591	0.00250397	RHOA/PSMA3/RAC1/PSMA5	4
R-HSA-442755	Activation of NMDA receptors and postsynaptic events	4/63	93/10856	0.00204394	0.00570918	0.00259641	KRAS/RAC1/HRAS/NRAS	4
R-HSA-168255	Influenza Infection	5/63	156/10856	0.00206511	0.00574882	0.00261443	POLR2J/POLR2I/RPL5/POLR2K/RPL8	5
R-HSA-389359	CD28 dependent Vav1 pathway	2/63	12/10856	0.00210719	0.00580711	0.00264094	FYN/RAC1	2
R-HSA-9664420	Killing mechanisms	2/63	12/10856	0.00210719	0.00580711	0.00264094	MAPK8/RAC1	2
R-HSA-9673324	WNT5:FZD7-mediated leishmania damping	2/63	12/10856	0.00210719	0.00580711	0.00264094	MAPK8/RAC1	2
R-HSA-113501	Inhibition of replication initiation of damaged DNA by RB1/E2F1	2/63	13/10856	0.00248102	0.00681454	0.0030991	PPP2R1A/RB1	2
R-HSA-8878171	Transcriptional regulation by RUNX1	6/63	239/10856	0.00254781	0.00697474	0.00317196	ESR1/PSMA3/CCND1/CCNH/THBS1/PSMA5	6
R-HSA-512988	Interleukin-3, Interleukin-5 and GM-CSF signaling	3/63	48/10856	0.0026748	0.00729813	0.00331903	FYN/CBL/PIK3CD	3
R-HSA-9006936	Signaling by TGFB family members	4/63	102/10856	0.00286166	0.00759167	0.00345252	RHOA/UBE2D3/CBL/UBE2M	4
R-HSA-198323	AKT phosphorylates targets in the cytosol	2/63	14/10856	0.00288373	0.00759167	0.00345252	GSK3B/AKT1	2
R-HSA-399955	SEMA3A-Plexin repulsion signaling by inhibiting Integrin adhesion	2/63	14/10856	0.00288373	0.00759167	0.00345252	FYN/RAC1	2
R-HSA-418885	DCC mediated attractive signaling	2/63	14/10856	0.00288373	0.00759167	0.00345252	FYN/RAC1	2
R-HSA-4839735	Signaling by AXIN mutants	2/63	14/10856	0.00288373	0.00759167	0.00345252	GSK3B/PPP2R1A	2
R-HSA-4839744	Signaling by APC mutants	2/63	14/10856	0.00288373	0.00759167	0.00345252	GSK3B/PPP2R1A	2
R-HSA-4839748	Signaling by AMER1 mutants	2/63	14/10856	0.00288373	0.00759167	0.00345252	GSK3B/PPP2R1A	2
R-HSA-5467337	APC truncation mutants have impaired AXIN binding	2/63	14/10856	0.00288373	0.00759167	0.00345252	GSK3B/PPP2R1A	2
R-HSA-5467340	AXIN missense mutants destabilize the destruction complex	2/63	14/10856	0.00288373	0.00759167	0.00345252	GSK3B/PPP2R1A	2
R-HSA-5467348	Truncations of AMER1 destabilize the destruction complex	2/63	14/10856	0.00288373	0.00759167	0.00345252	GSK3B/PPP2R1A	2
R-HSA-6804759	Regulation of TP53 Activity through Association with Co-factors	2/63	14/10856	0.00288373	0.00759167	0.00345252	TP53/AKT1	2
R-HSA-373752	Netrin-1 signaling	3/63	50/10856	0.00300627	0.00788906	0.00358777	FYN/MAPK8/RAC1	3
R-HSA-9010553	Regulation of expression of SLITs and ROBOs	5/63	171/10856	0.00307604	0.00804652	0.00365938	RBX1/PSMA3/RPL5/PSMA5/RPL8	5
R-HSA-8856825	Cargo recognition for clathrin-mediated endocytosis	4/63	106/10856	0.00328809	0.00845678	0.00384595	CFTR/CBL/ARRB1/REPS2	4
R-HSA-4839743	Signaling by CTNNB1 phospho-site mutants	2/63	15/10856	0.00331498	0.00845678	0.00384595	GSK3B/PPP2R1A	2
R-HSA-5339716	Signaling by GSK3beta mutants	2/63	15/10856	0.00331498	0.00845678	0.00384595	GSK3B/PPP2R1A	2
R-HSA-5358747	S33 mutants of beta-catenin aren't phosphorylated	2/63	15/10856	0.00331498	0.00845678	0.00384595	GSK3B/PPP2R1A	2
R-HSA-5358749	S37 mutants of beta-catenin aren't phosphorylated	2/63	15/10856	0.00331498	0.00845678	0.00384595	GSK3B/PPP2R1A	2
R-HSA-5358751	S45 mutants of beta-catenin aren't phosphorylated	2/63	15/10856	0.00331498	0.00845678	0.00384595	GSK3B/PPP2R1A	2
R-HSA-5358752	T41 mutants of beta-catenin aren't phosphorylated	2/63	15/10856	0.00331498	0.00845678	0.00384595	GSK3B/PPP2R1A	2
R-HSA-9706369	Negative regulation of FLT3	2/63	15/10856	0.00331498	0.00845678	0.00384595	CSK/CBL	2
R-HSA-349425	Autodegradation of the E3 ubiquitin ligase COP1	3/63	52/10856	0.00336195	0.00855015	0.00388842	PSMA3/TP53/PSMA5	3
R-HSA-180585	Vif-mediated degradation of APOBEC3G	3/63	54/10856	0.0037424	0.00939615	0.00427316	RBX1/PSMA3/PSMA5	3
R-HSA-8854050	FBXL7 down-regulates AURKA during mitotic entry and in early mitosis	3/63	54/10856	0.0037424	0.00939615	0.00427316	RBX1/PSMA3/PSMA5	3
R-HSA-1295596	Spry regulation of FGF signaling	2/63	16/10856	0.00377442	0.00939615	0.00427316	PPP2R1A/CBL	2
R-HSA-1433559	Regulation of KIT signaling	2/63	16/10856	0.00377442	0.00939615	0.00427316	FYN/CBL	2
R-HSA-2559584	Formation of Senescence-Associated Heterochromatin Foci (SAHF)	2/63	16/10856	0.00377442	0.00939615	0.00427316	RB1/TP53	2
R-HSA-399954	Sema3A PAK dependent Axon repulsion	2/63	16/10856	0.00377442	0.00939615	0.00427316	FYN/RAC1	2
R-HSA-399956	CRMPs in Sema3A signaling	2/63	16/10856	0.00377442	0.00939615	0.00427316	FYN/GSK3B	2
R-HSA-8941858	Regulation of RUNX3 expression and activity	3/63	55/10856	0.00394207	0.00978393	0.00444952	PSMA3/PSMA5/CDKN2A	3
R-HSA-196299	Beta-catenin phosphorylation cascade	2/63	17/10856	0.00426174	0.0104826	0.00476726	GSK3B/PPP2R1A	2
R-HSA-9659787	Aberrant regulation of mitotic G1/S transition in cancer due to RB1 defects	2/63	17/10856	0.00426174	0.0104826	0.00476726	CCND1/RB1	2
R-HSA-9661069	Defective binding of RB1 mutants to E2F1,(E2F2, E2F3)	2/63	17/10856	0.00426174	0.0104826	0.00476726	CCND1/RB1	2
R-HSA-5676590	NIK-->noncanonical NF-kB signaling	3/63	59/10856	0.0048052	0.0117842	0.00535918	PSMA3/UBE2M/PSMA5	3
R-HSA-2467813	Separation of Sister Chromatids	5/63	191/10856	0.0049265	0.0120458	0.00547817	PSMA3/PPP2R1A/CENPF/PSMA5/UBE2E1	5
R-HSA-187577	SCF(Skp2)-mediated degradation of p27/p21	3/63	60/10856	0.00503738	0.0122082	0.00555204	PSMA3/CCND1/PSMA5	3
R-HSA-5607761	Dectin-1 mediated noncanonical NF-kB signaling	3/63	60/10856	0.00503738	0.0122082	0.00555204	PSMA3/UBE2M/PSMA5	3
R-HSA-5610780	Degradation of GLI1 by the proteasome	3/63	60/10856	0.00503738	0.0122082	0.00555204	RBX1/PSMA3/PSMA5	3
R-HSA-202403	TCR signaling	4/63	120/10856	0.00511931	0.0123342	0.00560933	PSMA3/CSK/PSMA5/PTEN	4
R-HSA-69239	Synthesis of DNA	4/63	120/10856	0.00511931	0.0123342	0.00560933	RBX1/PSMA3/PSMA5/UBE2E1	4
R-HSA-5678895	Defective CFTR causes cystic fibrosis	3/63	61/10856	0.00527624	0.0126753	0.00576444	CFTR/PSMA3/PSMA5	3
R-HSA-3928664	Ephrin signaling	2/63	19/10856	0.00531869	0.0127401	0.00579392	FYN/RAC1	2
R-HSA-2559583	Cellular Senescence	5/63	197/10856	0.00560939	0.0133975	0.00609288	MAPK8/RB1/TP53/CDKN2A/UBE2E1	5
R-HSA-111471	Apoptotic factor-mediated response	2/63	20/10856	0.00588766	0.013901	0.00632185	CDKN2A/CYCS	2
R-HSA-3232118	SUMOylation of transcription factors	2/63	20/10856	0.00588766	0.013901	0.00632185	TP53/CDKN2A	2
R-HSA-5625900	RHO GTPases activate CIT	2/63	20/10856	0.00588766	0.013901	0.00632185	RHOA/RAC1	2
R-HSA-9687136	Aberrant regulation of mitotic exit in cancer due to RB1 defects	2/63	20/10856	0.00588766	0.013901	0.00632185	RB1/UBE2E1	2
R-HSA-174084	Autodegradation of Cdh1 by Cdh1:APC/C	3/63	64/10856	0.00603335	0.0142042	0.00645977	PSMA3/PSMA5/UBE2E1	3
R-HSA-69306	DNA Replication	4/63	128/10856	0.00642365	0.01508	0.00685805	RBX1/PSMA3/PSMA5/UBE2E1	4
R-HSA-113510	E2F mediated regulation of DNA replication	2/63	22/10856	0.00710502	0.0165711	0.00753618	PPP2R1A/RB1	2
R-HSA-389357	CD28 dependent PI3K/Akt signaling	2/63	22/10856	0.00710502	0.0165711	0.00753618	FYN/AKT1	2
R-HSA-174154	APC/C:Cdc20 mediated degradation of Securin	3/63	68/10856	0.00713926	0.0165711	0.00753618	PSMA3/PSMA5/UBE2E1	3
R-HSA-9670095	Inhibition of DNA recombination at telomere	3/63	68/10856	0.00713926	0.0165711	0.00753618	POLR2J/POLR2I/POLR2K	3
R-HSA-68949	Orc1 removal from chromatin	3/63	71/10856	0.00804257	0.0186154	0.00846587	RBX1/PSMA3/PSMA5	3
R-HSA-202733	Cell surface interactions at the vascular wall	4/63	137/10856	0.00813601	0.0187789	0.00854023	FYN/KRAS/HRAS/NRAS	4
R-HSA-9634638	Estrogen-dependent nuclear events downstream of ESR-membrane signaling	2/63	24/10856	0.00842615	0.0193943	0.00882008	CCND1/AKT1	2
R-HSA-162599	Late Phase of HIV Life Cycle	4/63	139/10856	0.00855346	0.0196325	0.0089284	POLR2J/POLR2I/CCNH/POLR2K	4
R-HSA-174184	Cdc20:Phospho-APC/C mediated degradation of Cyclin A	3/63	73/10856	0.00868056	0.0198138	0.00901087	PSMA3/PSMA5/UBE2E1	3
R-HSA-69017	CDK-mediated phosphorylation and removal of Cdc6	3/63	73/10856	0.00868056	0.0198138	0.00901087	PSMA3/PSMA5/UBE2E1	3
R-HSA-5663220	RHO GTPases Activate Formins	4/63	140/10856	0.00876736	0.0199567	0.00907584	RHOA/PPP2R1A/CENPF/RAC1	4
R-HSA-446652	Interleukin-1 family signaling	4/63	141/10856	0.00898475	0.0203413	0.00925076	RBX1/PSMA3/MAPK8/PSMA5	4
R-HSA-179419	APC:Cdc20 mediated degradation of cell cycle proteins prior to satisfation of the cell cycle checkpoint	3/63	74/10856	0.0090104	0.0203413	0.00925076	PSMA3/PSMA5/UBE2E1	3
R-HSA-6807505	RNA polymerase II transcribes snRNA genes	3/63	74/10856	0.0090104	0.0203413	0.00925076	POLR2J/POLR2I/POLR2K	3
R-HSA-400685	Sema4D in semaphorin signaling	2/63	25/10856	0.00912485	0.0204317	0.0092919	RHOA/RAC1	2
R-HSA-5674400	Constitutive Signaling by AKT1 E17K in Cancer	2/63	25/10856	0.00912485	0.0204317	0.0092919	GSK3B/AKT1	2
R-HSA-69273	Cyclin A/B1/B2 associated events during G2/M transition	2/63	25/10856	0.00912485	0.0204317	0.0092919	PPP2R1A/CCNH	2
R-HSA-176409	APC/C:Cdc20 mediated degradation of mitotic proteins	3/63	76/10856	0.00969193	0.0216427	0.00984261	PSMA3/PSMA5/UBE2E1	3
R-HSA-176814	Activation of APC/C and APC/C:Cdc20 mediated degradation of mitotic proteins	3/63	77/10856	0.0100437	0.0222473	0.0101176	PSMA3/PSMA5/UBE2E1	3
R-HSA-5619084	ABC transporter disorders	3/63	77/10856	0.0100437	0.0222473	0.0101176	CFTR/PSMA3/PSMA5	3
R-HSA-8852276	The role of GTSE1 in G2/M progression after G2 checkpoint	3/63	77/10856	0.0100437	0.0222473	0.0101176	PSMA3/TP53/PSMA5	3
R-HSA-3000170	Syndecan interactions	2/63	27/10856	0.010597	0.0233474	0.0106179	THBS1/FGF2	2
R-HSA-354192	Integrin signaling	2/63	27/10856	0.010597	0.0233474	0.0106179	CSK/AKT1	2
R-HSA-164952	The role of Nef in HIV-1 replication and disease pathogenesis	2/63	28/10856	0.0113698	0.0248507	0.0113016	FYN/RAC1	2
R-HSA-1855204	Synthesis of IP3 and IP4 in the cytosol	2/63	28/10856	0.0113698	0.0248507	0.0113016	PLCB3/PTEN	2
R-HSA-5620971	Pyroptosis	2/63	28/10856	0.0113698	0.0248507	0.0113016	TP53/CYCS	2
R-HSA-176408	Regulation of APC/C activators between G1/S and early anaphase	3/63	81/10856	0.0115247	0.0251227	0.0114252	PSMA3/PSMA5/UBE2E1	3
R-HSA-162587	HIV Life Cycle	4/63	152/10856	0.0116119	0.0252458	0.0114812	POLR2J/POLR2I/CCNH/POLR2K	4
R-HSA-68882	Mitotic Anaphase	5/63	236/10856	0.0117569	0.0254938	0.011594	PSMA3/PPP2R1A/CENPF/PSMA5/UBE2E1	5
R-HSA-2555396	Mitotic Metaphase and Anaphase	5/63	237/10856	0.0119576	0.025861	0.011761	PSMA3/PPP2R1A/CENPF/PSMA5/UBE2E1	5
R-HSA-5218920	VEGFR2 mediated vascular permeability	2/63	29/10856	0.0121668	0.0262445	0.0119354	RAC1/AKT1	2
R-HSA-5696399	Global Genome Nucleotide Excision Repair (GG-NER)	3/63	84/10856	0.0127139	0.0273532	0.0124396	ERCC1/RBX1/CCNH	3
R-HSA-3928663	EPHA-mediated growth cone collapse	2/63	30/10856	0.0129875	0.027653	0.012576	FYN/RHOA	2
R-HSA-4090294	SUMOylation of intracellular receptors	2/63	30/10856	0.0129875	0.027653	0.012576	ESR1/NR3C1	2
R-HSA-6804758	Regulation of TP53 Activity through Acetylation	2/63	30/10856	0.0129875	0.027653	0.012576	TP53/AKT1	2
R-HSA-9674555	Signaling by CSF3 (G-CSF)	2/63	30/10856	0.0129875	0.027653	0.012576	UBE2D3/KRAS	2
R-HSA-216083	Integrin cell surface interactions	3/63	85/10856	0.0131254	0.0278745	0.0126767	ICAM1/SPP1/THBS1	3
R-HSA-5633007	Regulation of TP53 Activity	4/63	160/10856	0.0138044	0.0291493	0.0132565	PPP2R1A/TP53/AKT1/CDKN2A	4
R-HSA-450282	MAPK targets/ Nuclear events mediated by MAP kinases	2/63	31/10856	0.0138318	0.0291493	0.0132565	PPP2R1A/MAPK8	2
R-HSA-4641262	Disassembly of the destruction complex and recruitment of AXIN to the membrane	2/63	31/10856	0.0138318	0.0291493	0.0132565	GSK3B/PPP2R1A	2
R-HSA-450531	Regulation of mRNA stability by proteins that bind AU-rich elements	3/63	88/10856	0.0144053	0.0302805	0.0137709	PSMA3/AKT1/PSMA5	3
R-HSA-1251985	Nuclear signaling by ERBB4	2/63	32/10856	0.0146993	0.0305864	0.01391	ESR1/CXCL12	2
R-HSA-2173789	TGF-beta receptor signaling activates SMADs	2/63	32/10856	0.0146993	0.0305864	0.01391	CBL/UBE2M	2
R-HSA-73863	RNA Polymerase I Transcription Termination	2/63	32/10856	0.0146993	0.0305864	0.01391	CCNH/POLR2K	2
R-HSA-983695	Antigen activates B Cell Receptor (BCR) leading to generation of second messengers	2/63	32/10856	0.0146993	0.0305864	0.01391	FYN/PIK3CD	2
R-HSA-5687128	MAPK6/MAPK4 signaling	3/63	89/10856	0.0148471	0.0308162	0.0140145	PSMA3/RAC1/PSMA5	3
R-HSA-4791275	Signaling by WNT in cancer	2/63	34/10856	0.0165028	0.0341666	0.0155382	GSK3B/PPP2R1A	2
R-HSA-168164	Toll Like Receptor 3 (TLR3) Cascade	3/63	94/10856	0.0171712	0.0354613	0.016127	PPP2R1A/MAPK8/UBE2D3	3
R-HSA-193704	p75 NTR receptor-mediated signalling	3/63	97/10856	0.018658	0.0384355	0.0174796	RHOA/MAPK8/RAC1	3
R-HSA-202424	Downstream TCR signaling	3/63	98/10856	0.0191691	0.0393898	0.0179136	PSMA3/PSMA5/PTEN	3
R-HSA-2514859	Inactivation, recovery and regulation of the phototransduction cascade	2/63	37/10856	0.0193751	0.0397141	0.0180611	GNB5/GNGT1	2
R-HSA-166166	MyD88-independent TLR4 cascade	3/63	99/10856	0.0196878	0.0401554	0.0182618	PPP2R1A/MAPK8/UBE2D3	3
R-HSA-937061	TRIF(TICAM1)-mediated TLR4 signaling	3/63	99/10856	0.0196878	0.0401554	0.0182618	PPP2R1A/MAPK8/UBE2D3	3
R-HSA-2514856	The phototransduction cascade	2/63	38/10856	0.020376	0.0414563	0.0188534	GNB5/GNGT1	2
R-HSA-5607764	CLEC7A (Dectin-1) signaling	3/63	101/10856	0.0207486	0.0420071	0.0191039	PSMA3/UBE2M/PSMA5	3
R-HSA-72689	Formation of a pool of free 40S subunits	3/63	101/10856	0.0207486	0.0420071	0.0191039	EIF3I/RPL5/RPL8	3
R-HSA-3108232	SUMO E3 ligases SUMOylate target proteins	4/63	182/10856	0.021137	0.0426884	0.0194137	ESR1/NR3C1/TP53/CDKN2A	4
R-HSA-5668541	TNFR2 non-canonical NF-kB pathway	3/63	102/10856	0.0212907	0.0428937	0.0195071	PSMA3/UBE2M/PSMA5	3
R-HSA-76009	Platelet Aggregation (Plug Formation)	2/63	39/10856	0.0213981	0.0430049	0.0195577	CSK/AKT1	2
R-HSA-72163	mRNA Splicing - Major Pathway	4/63	183/10856	0.0215175	0.0431396	0.0196189	POLR2J/SNU13/POLR2I/POLR2K	4
R-HSA-382556	ABC-family proteins mediated transport	3/63	103/10856	0.0218405	0.0435752	0.019817	CFTR/PSMA3/PSMA5	3
R-HSA-9020702	Interleukin-1 signaling	3/63	103/10856	0.0218405	0.0435752	0.019817	RBX1/PSMA3/PSMA5	3
R-HSA-9664323	FCGR3A-mediated IL10 synthesis	2/63	40/10856	0.0224412	0.0446656	0.0203129	FYN/ADCY3	2
R-HSA-2990846	SUMOylation	4/63	188/10856	0.0234831	0.0465083	0.021151	ESR1/NR3C1/TP53/CDKN2A	4
R-HSA-5696400	Dual Incision in GG-NER	2/63	41/10856	0.023505	0.0465083	0.021151	ERCC1/RBX1	2
R-HSA-5578749	Transcriptional regulation by small RNAs	3/63	106/10856	0.0235364	0.0465083	0.021151	POLR2J/POLR2I/POLR2K	3
R-HSA-72172	mRNA Splicing	4/63	191/10856	0.0247134	0.0487173	0.0221556	POLR2J/SNU13/POLR2I/POLR2K	4
R-HSA-156827	L13a-mediated translational silencing of Ceruloplasmin expression	3/63	111/10856	0.0265181	0.0521501	0.0237167	EIF3I/RPL5/RPL8	3
R-HSA-72706	GTP hydrolysis and joining of the 60S ribosomal subunit	3/63	112/10856	0.0271377	0.0532415	0.0242131	EIF3I/RPL5/RPL8	3
R-HSA-157579	Telomere Maintenance	3/63	113/10856	0.027765	0.0542141	0.0246554	POLR2J/POLR2I/POLR2K	3
R-HSA-69618	Mitotic Spindle Checkpoint	3/63	113/10856	0.027765	0.0542141	0.0246554	PPP2R1A/CENPF/UBE2E1	3
R-HSA-927802	Nonsense-Mediated Decay (NMD)	3/63	115/10856	0.0290429	0.0564418	0.0256685	PPP2R1A/RPL5/RPL8	3
R-HSA-975957	Nonsense Mediated Decay (NMD) enhanced by the Exon Junction Complex (EJC)	3/63	115/10856	0.0290429	0.0564418	0.0256685	PPP2R1A/RPL5/RPL8	3
R-HSA-73762	RNA Polymerase I Transcription Initiation	2/63	47/10856	0.0303081	0.058762	0.0267236	CCNH/POLR2K	2
R-HSA-72613	Eukaryotic Translation Initiation	3/63	119/10856	0.0316913	0.061156	0.0278124	EIF3I/RPL5/RPL8	3
R-HSA-72737	Cap-dependent Translation Initiation	3/63	119/10856	0.0316913	0.061156	0.0278124	EIF3I/RPL5/RPL8	3
R-HSA-1236978	Cross-presentation of soluble exogenous antigens (endosomes)	2/63	49/10856	0.0327296	0.0630121	0.0286565	PSMA3/PSMA5	2
R-HSA-5617472	Activation of anterior HOX genes in hindbrain development during early embryogenesis	3/63	121/10856	0.0330616	0.0633552	0.0288126	POLR2J/POLR2I/POLR2K	3
R-HSA-5619507	Activation of HOX genes during differentiation	3/63	121/10856	0.0330616	0.0633552	0.0288126	POLR2J/POLR2I/POLR2K	3
R-HSA-68886	M Phase	6/63	418/10856	0.0337012	0.0644311	0.0293018	PSMA3/PPP2R1A/CENPF/RB1/PSMA5/UBE2E1	6
R-HSA-1483249	Inositol phosphate metabolism	2/63	50/10856	0.0339681	0.0646413	0.0293974	PLCB3/PTEN	2
R-HSA-211733	Regulation of activated PAK-2p34 by proteasome mediated degradation	2/63	50/10856	0.0339681	0.0646413	0.0293974	PSMA3/PSMA5	2
R-HSA-112043	PLC beta mediated events	2/63	51/10856	0.0352247	0.0664191	0.0302059	ADCY3/PLCB3	2
R-HSA-350562	Regulation of ornithine decarboxylase (ODC)	2/63	51/10856	0.0352247	0.0664191	0.0302059	PSMA3/PSMA5	2
R-HSA-3928665	EPH-ephrin mediated repulsion of cells	2/63	51/10856	0.0352247	0.0664191	0.0302059	FYN/RAC1	2
R-HSA-9678108	SARS-CoV-1 Infection	2/63	51/10856	0.0352247	0.0664191	0.0302059	GSK3B/RB1	2
R-HSA-2559580	Oxidative Stress Induced Senescence	3/63	125/10856	0.0358941	0.0675269	0.0307097	MAPK8/TP53/CDKN2A	3
R-HSA-180534	Vpu mediated degradation of CD4	2/63	52/10856	0.0364992	0.0678901	0.0308749	PSMA3/PSMA5	2
R-HSA-383280	Nuclear Receptor transcription pathway	2/63	52/10856	0.0364992	0.0678901	0.0308749	ESR1/NR3C1	2
R-HSA-69601	Ubiquitin Mediated Degradation of Phosphorylated Cdc25A	2/63	52/10856	0.0364992	0.0678901	0.0308749	PSMA3/PSMA5	2
R-HSA-69610	p53-Independent DNA Damage Response	2/63	52/10856	0.0364992	0.0678901	0.0308749	PSMA3/PSMA5	2
R-HSA-69613	p53-Independent G1/S DNA damage checkpoint	2/63	52/10856	0.0364992	0.0678901	0.0308749	PSMA3/PSMA5	2
R-HSA-1660499	Synthesis of PIPs at the plasma membrane	2/63	53/10856	0.0377913	0.0699777	0.0318243	PIK3CD/PTEN	2
R-HSA-169911	Regulation of Apoptosis	2/63	53/10856	0.0377913	0.0699777	0.0318243	PSMA3/PSMA5	2
R-HSA-114608	Platelet degranulation	3/63	129/10856	0.0388485	0.0717739	0.0326412	HSPA5/THBS1/ALB	3
R-HSA-8939236	RUNX1 regulates transcription of genes involved in differentiation of HSCs	3/63	130/10856	0.039606	0.0730097	0.0332032	PSMA3/CCNH/PSMA5	3
R-HSA-174113	SCF-beta-TrCP mediated degradation of Emi1	2/63	55/10856	0.0404277	0.0740276	0.0336661	PSMA3/PSMA5	2
R-HSA-3371497	HSP90 chaperone cycle for steroid hormone receptors (SHR)	2/63	55/10856	0.0404277	0.0740276	0.0336661	NR3C1/CAPZA1	2
R-HSA-4641257	Degradation of AXIN	2/63	55/10856	0.0404277	0.0740276	0.0336661	PSMA3/PSMA5	2
R-HSA-195258	RHO GTPase Effectors	5/63	327/10856	0.0408107	0.0745632	0.0339097	CFTR/RHOA/PPP2R1A/CENPF/RAC1	5
R-HSA-450408	AUF1 (hnRNP D0) binds and destabilizes mRNA	2/63	56/10856	0.0417714	0.0759814	0.0345547	PSMA3/PSMA5	2
R-HSA-5362768	Hh mutants are degraded by ERAD	2/63	56/10856	0.0417714	0.0759814	0.0345547	PSMA3/PSMA5	2
R-HSA-76005	Response to elevated platelet cytosolic Ca2+	3/63	134/10856	0.0427111	0.0775197	0.0352542	HSPA5/THBS1/ALB	3
R-HSA-5218859	Regulated Necrosis	2/63	57/10856	0.0431317	0.0781111	0.0355232	TP53/CYCS	2
R-HSA-166016	Toll Like Receptor 4 (TLR4) Cascade	3/63	135/10856	0.0435061	0.0786162	0.0357529	PPP2R1A/MAPK8/UBE2D3	3
R-HSA-193648	NRAGE signals death through JNK	2/63	59/10856	0.0459017	0.0812251	0.0369394	MAPK8/RAC1	2
R-HSA-3000171	Non-integrin membrane-ECM interactions	2/63	59/10856	0.0459017	0.0812251	0.0369394	THBS1/FGF2	2
R-HSA-351202	Metabolism of polyamines	2/63	59/10856	0.0459017	0.0812251	0.0369394	PSMA3/PSMA5	2
R-HSA-5387390	Hh mutants abrogate ligand secretion	2/63	59/10856	0.0459017	0.0812251	0.0369394	PSMA3/PSMA5	2
R-HSA-68827	CDT1 association with the CDC6:ORC:origin complex	2/63	59/10856	0.0459017	0.0812251	0.0369394	PSMA3/PSMA5	2
R-HSA-8866654	E3 ubiquitin ligases ubiquitinate target proteins	2/63	59/10856	0.0459017	0.0812251	0.0369394	UBE2D3/UBE2E1	2
R-HSA-9664407	Parasite infection	2/63	59/10856	0.0459017	0.0812251	0.0369394	FYN/RAC1	2
R-HSA-9664417	Leishmania phagocytosis	2/63	59/10856	0.0459017	0.0812251	0.0369394	FYN/RAC1	2
R-HSA-9664422	FCGR3A-mediated phagocytosis	2/63	59/10856	0.0459017	0.0812251	0.0369394	FYN/RAC1	2
R-HSA-211000	Gene Silencing by RNA	3/63	138/10856	0.0459355	0.0812251	0.0369394	POLR2J/POLR2I/POLR2K	3
R-HSA-73886	Chromosome Maintenance	3/63	141/10856	0.0484314	0.0852724	0.03878	POLR2J/POLR2I/POLR2K	3
R-HSA-73887	Death Receptor Signalling	3/63	141/10856	0.0484314	0.0852724	0.03878	RHOA/MAPK8/RAC1	3
R-HSA-72203	Processing of Capped Intron-Containing Pre-mRNA	4/63	244/10856	0.0529468	0.0927051	0.0421602	POLR2J/SNU13/POLR2I/POLR2K	4
R-HSA-500792	GPCR ligand binding	6/63	467/10856	0.0529469	0.0927051	0.0421602	GNB5/CXCL12/GNG11/GNGT1/GNG4/GNB2	6
R-HSA-450294	MAP kinase activation	2/63	64/10856	0.0531029	0.0927051	0.0421602	PPP2R1A/MAPK8	2
R-HSA-4608870	Asymmetric localization of PCP proteins	2/63	64/10856	0.0531029	0.0927051	0.0421602	PSMA3/PSMA5	2
R-HSA-9679506	SARS-CoV Infections	3/63	147/10856	0.0536198	0.0934095	0.0424806	GSK3B/NR3C1/RB1	3
R-HSA-5358346	Hedgehog ligand biogenesis	2/63	65/10856	0.0545887	0.0946971	0.0430661	PSMA3/PSMA5	2
R-HSA-9614085	FOXO-mediated transcription	2/63	65/10856	0.0545887	0.0946971	0.0430661	NR3C1/AKT1	2
R-HSA-212165	Epigenetic regulation of gene expression	3/63	149/10856	0.0554068	0.0957041	0.0435241	GSK3B/CCNH/POLR2K	3
R-HSA-170660	Adenylate cyclase activating pathway	1/63	10/10856	0.056563	0.0957041	0.0435241	ADCY3	1
R-HSA-190377	FGFR2b ligand binding and activation	1/63	10/10856	0.056563	0.0957041	0.0435241	FGF2	1
R-HSA-193697	p75NTR regulates axonogenesis	1/63	10/10856	0.056563	0.0957041	0.0435241	RHOA	1
R-HSA-2465910	MASTL Facilitates Mitotic Progression	1/63	10/10856	0.056563	0.0957041	0.0435241	PPP2R1A	1
R-HSA-381183	ATF6 (ATF6-alpha) activates chaperone genes	1/63	10/10856	0.056563	0.0957041	0.0435241	HSPA5	1
R-HSA-399997	Acetylcholine regulates insulin secretion	1/63	10/10856	0.056563	0.0957041	0.0435241	PLCB3	1
R-HSA-450341	Activation of the AP-1 family of transcription factors	1/63	10/10856	0.056563	0.0957041	0.0435241	MAPK8	1
R-HSA-8964058	HDL remodeling	1/63	10/10856	0.056563	0.0957041	0.0435241	ALB	1
R-HSA-9683610	Maturation of nucleoprotein	1/63	10/10856	0.056563	0.0957041	0.0435241	GSK3B	1
R-HSA-9694631	Maturation of nucleoprotein	1/63	10/10856	0.056563	0.0957041	0.0435241	GSK3B	1
R-HSA-9706019	RHOBTB3 ATPase cycle	1/63	10/10856	0.056563	0.0957041	0.0435241	CUL3	1
R-HSA-1169091	Activation of NF-kappaB in B cells	2/63	67/10856	0.0576042	0.0972662	0.0442345	PSMA3/PSMA5	2
R-HSA-68867	Assembly of the pre-replicative complex	2/63	68/10856	0.0591335	0.0994408	0.0452235	PSMA3/PSMA5	2
R-HSA-9694516	SARS-CoV-2 Infection	2/63	68/10856	0.0591335	0.0994408	0.0452235	GSK3B/RB1	2
R-HSA-3371453	Regulation of HSF1-mediated heat shock response	2/63	69/10856	0.0606768	0.101828	0.0463092	HSPA5/GSK3B	2
R-HSA-1059683	Interleukin-6 signaling	1/63	11/10856	0.062043	0.102247	0.0464996	CBL	1
R-HSA-111458	Formation of apoptosome	1/63	11/10856	0.062043	0.102247	0.0464996	CYCS	1
R-HSA-1839122	Signaling by activated point mutants of FGFR1	1/63	11/10856	0.062043	0.102247	0.0464996	FGF2	1
R-HSA-2485179	Activation of the phototransduction cascade	1/63	11/10856	0.062043	0.102247	0.0464996	GNGT1	1
R-HSA-400451	Free fatty acids regulate insulin secretion	1/63	11/10856	0.062043	0.102247	0.0464996	PLCB3	1
R-HSA-8875555	MET activates RAP1 and RAC1	1/63	11/10856	0.062043	0.102247	0.0464996	RAC1	1
R-HSA-9614399	Regulation of localization of FOXO transcription factors	1/63	11/10856	0.062043	0.102247	0.0464996	AKT1	1
R-HSA-9627069	Regulation of the apoptosome activity	1/63	11/10856	0.062043	0.102247	0.0464996	CYCS	1
R-HSA-9708530	Regulation of BACH1 activity	1/63	11/10856	0.062043	0.102247	0.0464996	RBX1	1
R-HSA-168898	Toll-like Receptor Cascades	3/63	157/10856	0.0628371	0.103349	0.0470008	PPP2R1A/MAPK8/UBE2D3	3
R-HSA-1445148	Translocation of SLC2A4 (GLUT4) to the plasma membrane	2/63	72/10856	0.0653888	0.107118	0.0487149	RAC1/AKT1	2
R-HSA-448424	Interleukin-17 signaling	2/63	72/10856	0.0653888	0.107118	0.0487149	PPP2R1A/MAPK8	2
R-HSA-1474151	Tetrahydrobiopterin (BH4) synthesis, recycling, salvage and regulation	1/63	12/10856	0.0674917	0.107987	0.04911	AKT1	1
R-HSA-1839130	Signaling by activated point mutants of FGFR3	1/63	12/10856	0.0674917	0.107987	0.04911	FGF2	1
R-HSA-190373	FGFR1c ligand binding and activation	1/63	12/10856	0.0674917	0.107987	0.04911	FGF2	1
R-HSA-2029481	FCGR activation	1/63	12/10856	0.0674917	0.107987	0.04911	FYN	1
R-HSA-2033514	FGFR3 mutant receptor activation	1/63	12/10856	0.0674917	0.107987	0.04911	FGF2	1
R-HSA-210990	PECAM1 interactions	1/63	12/10856	0.0674917	0.107987	0.04911	FYN	1
R-HSA-381033	ATF6 (ATF6-alpha) activates chaperones	1/63	12/10856	0.0674917	0.107987	0.04911	HSPA5	1
R-HSA-6803207	TP53 Regulates Transcription of Caspase Activators and Caspases	1/63	12/10856	0.0674917	0.107987	0.04911	TP53	1
R-HSA-6803211	TP53 Regulates Transcription of Death Receptors and Ligands	1/63	12/10856	0.0674917	0.107987	0.04911	TP53	1
R-HSA-879518	Transport of organic anions	1/63	12/10856	0.0674917	0.107987	0.04911	ALB	1
R-HSA-9027276	Erythropoietin activates Phosphoinositide-3-kinase (PI3K)	1/63	12/10856	0.0674917	0.107987	0.04911	PIK3CD	1
R-HSA-9634600	Regulation of glycolysis by fructose 2,6-bisphosphate metabolism	1/63	12/10856	0.0674917	0.107987	0.04911	PPP2R1A	1
R-HSA-1980143	Signaling by NOTCH1	2/63	74/10856	0.0685967	0.109542	0.0498173	RBX1/ARRB1	2
R-HSA-204998	Cell death signalling via NRAGE, NRIF and NADE	2/63	76/10856	0.0718559	0.113353	0.0515506	MAPK8/RAC1	2
R-HSA-5693532	DNA Double-Strand Break Repair	3/63	167/10856	0.0727427	0.113353	0.0515506	ERCC1/MAPK8/TP53	3
R-HSA-111461	Cytochrome c-mediated apoptotic response	1/63	13/10856	0.0729093	0.113353	0.0515506	CYCS	1
R-HSA-1358803	Downregulation of ERBB2:ERBB3 signaling	1/63	13/10856	0.0729093	0.113353	0.0515506	AKT1	1
R-HSA-190239	FGFR3 ligand binding and activation	1/63	13/10856	0.0729093	0.113353	0.0515506	FGF2	1
R-HSA-190372	FGFR3c ligand binding and activation	1/63	13/10856	0.0729093	0.113353	0.0515506	FGF2	1
R-HSA-190375	FGFR2c ligand binding and activation	1/63	13/10856	0.0729093	0.113353	0.0515506	FGF2	1
R-HSA-202670	ERKs are inactivated	1/63	13/10856	0.0729093	0.113353	0.0515506	PPP2R1A	1
R-HSA-203615	eNOS activation	1/63	13/10856	0.0729093	0.113353	0.0515506	AKT1	1
R-HSA-2168880	Scavenging of heme from plasma	1/63	13/10856	0.0729093	0.113353	0.0515506	ALB	1
R-HSA-2892247	POU5F1 (OCT4), SOX2, NANOG activate genes related to proliferation	1/63	13/10856	0.0729093	0.113353	0.0515506	FGF2	1
R-HSA-5654227	Phospholipase C-mediated cascade; FGFR3	1/63	13/10856	0.0729093	0.113353	0.0515506	FGF2	1
R-HSA-5658623	FGFRL1 modulation of FGFR1 signaling	1/63	13/10856	0.0729093	0.113353	0.0515506	FGF2	1
R-HSA-879415	Advanced glycosylation endproduct receptor signaling	1/63	13/10856	0.0729093	0.113353	0.0515506	CAPZA1	1
R-HSA-5693565	Recruitment and ATM-mediated phosphorylation of repair and signaling proteins at DNA double strand breaks	2/63	77/10856	0.0735042	0.114046	0.0518655	MAPK8/TP53	2
R-HSA-69481	G2/M Checkpoints	3/63	168/10856	0.0737699	0.114046	0.0518655	PSMA3/TP53/PSMA5	3
R-HSA-983231	Factors involved in megakaryocyte development and platelet production	3/63	168/10856	0.0737699	0.114046	0.0518655	CAPZA1/RAC1/TP53	3
R-HSA-5693606	DNA Double Strand Break Response	2/63	78/10856	0.0751648	0.115985	0.0527472	MAPK8/TP53	2
R-HSA-8852135	Protein ubiquitination	2/63	79/10856	0.0768374	0.118344	0.0538202	UBE2D3/UBE2E1	2
R-HSA-189451	Heme biosynthesis	1/63	14/10856	0.0782959	0.119474	0.054334	ALB	1
R-HSA-190322	FGFR4 ligand binding and activation	1/63	14/10856	0.0782959	0.119474	0.054334	FGF2	1
R-HSA-428540	Activation of RAC1	1/63	14/10856	0.0782959	0.119474	0.054334	RAC1	1
R-HSA-6803205	TP53 regulates transcription of several additional cell death genes whose specific roles in p53-dependent apoptosis remain uncertain	1/63	14/10856	0.0782959	0.119474	0.054334	TP53	1
R-HSA-6804116	TP53 Regulates Transcription of Genes Involved in G1 Cell Cycle Arrest	1/63	14/10856	0.0782959	0.119474	0.054334	TP53	1
R-HSA-2559586	DNA Damage/Telomere Stress Induced Senescence	2/63	80/10856	0.0785218	0.119597	0.0543901	RB1/TP53	2
R-HSA-5619115	Disorders of transmembrane transporters	3/63	175/10856	0.0811418	0.123359	0.0561011	CFTR/PSMA3/PSMA5	3
R-HSA-2871837	FCERI mediated NF-kB activation	2/63	82/10856	0.0819256	0.124322	0.0565387	PSMA3/PSMA5	2
R-HSA-111447	Activation of BAD and translocation to mitochondria	1/63	15/10856	0.0836517	0.125098	0.0568918	AKT1	1
R-HSA-1170546	Prolactin receptor signaling	1/63	15/10856	0.0836517	0.125098	0.0568918	RBX1	1
R-HSA-189483	Heme degradation	1/63	15/10856	0.0836517	0.125098	0.0568918	ALB	1
R-HSA-5654228	Phospholipase C-mediated cascade; FGFR4	1/63	15/10856	0.0836517	0.125098	0.0568918	FGF2	1
R-HSA-6785631	ERBB2 Regulates Cell Motility	1/63	15/10856	0.0836517	0.125098	0.0568918	RHOA	1
R-HSA-75892	Platelet Adhesion to exposed collagen	1/63	15/10856	0.0836517	0.125098	0.0568918	FYN	1
R-HSA-8866910	TFAP2 (AP-2) family regulates transcription of growth factors and their receptors	1/63	15/10856	0.0836517	0.125098	0.0568918	ESR1	1
R-HSA-8875360	InlB-mediated entry of Listeria monocytogenes into host cell	1/63	15/10856	0.0836517	0.125098	0.0568918	CBL	1
R-HSA-1483255	PI Metabolism	2/63	84/10856	0.0853745	0.127443	0.0579583	PIK3CD/PTEN	2
R-HSA-168142	Toll Like Receptor 10 (TLR10) Cascade	2/63	85/10856	0.0871154	0.129106	0.0587147	PPP2R1A/MAPK8	2
R-HSA-168176	Toll Like Receptor 5 (TLR5) Cascade	2/63	85/10856	0.0871154	0.129106	0.0587147	PPP2R1A/MAPK8	2
R-HSA-69002	DNA Replication Pre-Initiation	2/63	85/10856	0.0871154	0.129106	0.0587147	PSMA3/PSMA5	2
R-HSA-975871	MyD88 cascade initiated on plasma membrane	2/63	85/10856	0.0871154	0.129106	0.0587147	PPP2R1A/MAPK8	2
R-HSA-2029480	Fcgamma receptor (FCGR) dependent phagocytosis	2/63	86/10856	0.0888671	0.129994	0.0591186	FYN/RAC1	2
R-HSA-156711	Polo-like kinase mediated events	1/63	16/10856	0.0889768	0.129994	0.0591186	CENPF	1
R-HSA-159418	Recycling of bile acids and salts	1/63	16/10856	0.0889768	0.129994	0.0591186	ALB	1
R-HSA-190242	FGFR1 ligand binding and activation	1/63	16/10856	0.0889768	0.129994	0.0591186	FGF2	1
R-HSA-205043	NRIF signals cell death from the nucleus	1/63	16/10856	0.0889768	0.129994	0.0591186	MAPK8	1
R-HSA-2173791	TGF-beta receptor signaling in EMT (epithelial to mesenchymal transition)	1/63	16/10856	0.0889768	0.129994	0.0591186	RHOA	1
R-HSA-2730905	Role of LAT2/NTAL/LAB on calcium mobilization	1/63	16/10856	0.0889768	0.129994	0.0591186	FYN	1
R-HSA-5654219	Phospholipase C-mediated cascade: FGFR1	1/63	16/10856	0.0889768	0.129994	0.0591186	FGF2	1
R-HSA-6791226	Major pathway of rRNA processing in the nucleolus and cytosol	3/63	184/10856	0.091072	0.13282	0.0604036	SNU13/RPL5/RPL8	3
R-HSA-156902	Peptide chain elongation	2/63	89/10856	0.0941849	0.134861	0.0613316	RPL5/RPL8	2
R-HSA-192823	Viral mRNA Translation	2/63	89/10856	0.0941849	0.134861	0.0613316	RPL5/RPL8	2
R-HSA-3371556	Cellular response to heat stress	2/63	89/10856	0.0941849	0.134861	0.0613316	HSPA5/GSK3B	2
R-HSA-164378	PKA activation in glucagon signalling	1/63	17/10856	0.0942715	0.134861	0.0613316	ADCY3	1
R-HSA-180292	GAB1 signalosome	1/63	17/10856	0.0942715	0.134861	0.0613316	CSK	1
R-HSA-202131	Metabolism of nitric oxide: NOS3 activation and regulation	1/63	17/10856	0.0942715	0.134861	0.0613316	AKT1	1
R-HSA-2033519	Activated point mutants of FGFR2	1/63	17/10856	0.0942715	0.134861	0.0613316	FGF2	1
R-HSA-432142	Platelet sensitization by LDL	1/63	17/10856	0.0942715	0.134861	0.0613316	PPP2R1A	1
R-HSA-450385	Butyrate Response Factor 1 (BRF1) binds and destabilizes mRNA	1/63	17/10856	0.0942715	0.134861	0.0613316	AKT1	1
R-HSA-450604	KSRP (KHSRP) binds and destabilizes mRNA	1/63	17/10856	0.0942715	0.134861	0.0613316	AKT1	1
R-HSA-8934593	Regulation of RUNX1 Expression and Activity	1/63	17/10856	0.0942715	0.134861	0.0613316	CCND1	1
R-HSA-1236974	ER-Phagosome pathway	2/63	90/10856	0.0959778	0.137064	0.0623335	PSMA3/PSMA5	2
R-HSA-1474244	Extracellular matrix organization	4/63	301/10856	0.0969852	0.138263	0.0628788	ICAM1/SPP1/THBS1/FGF2	4
R-HSA-5250924	B-WICH complex positively regulates rRNA expression	2/63	91/10856	0.0977806	0.138677	0.0630671	GSK3B/POLR2K	2
R-HSA-73772	RNA Polymerase I Promoter Escape	2/63	91/10856	0.0977806	0.138677	0.0630671	CCNH/POLR2K	2
R-HSA-975138	TRAF6 mediated induction of NFkB and MAP kinases upon TLR7/8 or 9 activation	2/63	91/10856	0.0977806	0.138677	0.0630671	PPP2R1A/MAPK8	2
R-HSA-5635838	Activation of SMO	1/63	18/10856	0.0995359	0.139804	0.0635796	ARRB1	1
R-HSA-5654221	Phospholipase C-mediated cascade; FGFR2	1/63	18/10856	0.0995359	0.139804	0.0635796	FGF2	1
R-HSA-5654710	PI-3K cascade:FGFR3	1/63	18/10856	0.0995359	0.139804	0.0635796	FGF2	1
R-HSA-6804114	TP53 Regulates Transcription of Genes Involved in G2 Cell Cycle Arrest	1/63	18/10856	0.0995359	0.139804	0.0635796	TP53	1
R-HSA-73780	RNA Polymerase III Chain Elongation	1/63	18/10856	0.0995359	0.139804	0.0635796	POLR2K	1
R-HSA-975155	MyD88 dependent cascade initiated on endosome	2/63	92/10856	0.0995931	0.139804	0.0635796	PPP2R1A/MAPK8	2
R-HSA-156842	Eukaryotic Translation Elongation	2/63	93/10856	0.101415	0.141159	0.0641959	RPL5/RPL8	2
R-HSA-168181	Toll Like Receptor 7/8 (TLR7/8) Cascade	2/63	93/10856	0.101415	0.141159	0.0641959	PPP2R1A/MAPK8	2
R-HSA-1912408	Pre-NOTCH Transcription and Translation	2/63	93/10856	0.101415	0.141159	0.0641959	CCND1/TP53	2
R-HSA-2408557	Selenocysteine synthesis	2/63	93/10856	0.101415	0.141159	0.0641959	RPL5/RPL8	2
R-HSA-72764	Eukaryotic Translation Termination	2/63	93/10856	0.101415	0.141159	0.0641959	RPL5/RPL8	2
R-HSA-8868773	rRNA processing in the nucleus and cytosol	3/63	194/10856	0.102673	0.142668	0.0648823	SNU13/RPL5/RPL8	3
R-HSA-2995383	Initiation of Nuclear Envelope (NE) Reformation	1/63	19/10856	0.10477	0.145045	0.0659632	PPP2R1A	1
R-HSA-6804760	Regulation of TP53 Activity through Methylation	1/63	19/10856	0.10477	0.145045	0.0659632	TP53	1
R-HSA-5625740	RHO GTPases activate PKNs	2/63	95/10856	0.105087	0.145045	0.0659632	RHOA/RAC1	2
R-HSA-975956	Nonsense Mediated Decay (NMD) independent of the Exon Junction Complex (EJC)	2/63	95/10856	0.105087	0.145045	0.0659632	RPL5/RPL8	2
R-HSA-141424	Amplification of signal from the kinetochores	2/63	96/10856	0.106937	0.14686	0.0667885	PPP2R1A/CENPF	2
R-HSA-141444	Amplification of signal from unattached kinetochores via a MAD2 inhibitory signal	2/63	96/10856	0.106937	0.14686	0.0667885	PPP2R1A/CENPF	2
R-HSA-168138	Toll Like Receptor 9 (TLR9) Cascade	2/63	96/10856	0.106937	0.14686	0.0667885	PPP2R1A/MAPK8	2
R-HSA-163615	PKA activation	1/63	20/10856	0.109975	0.148313	0.0674493	ADCY3	1
R-HSA-168927	TICAM1, RIP1-mediated IKK complex recruitment	1/63	20/10856	0.109975	0.148313	0.0674493	UBE2D3	1
R-HSA-176407	Conversion from APC/C:Cdc20 to APC/C:Cdh1 in late anaphase	1/63	20/10856	0.109975	0.148313	0.0674493	UBE2E1	1
R-HSA-176412	Phosphorylation of the APC/C	1/63	20/10856	0.109975	0.148313	0.0674493	UBE2E1	1
R-HSA-190241	FGFR2 ligand binding and activation	1/63	20/10856	0.109975	0.148313	0.0674493	FGF2	1
R-HSA-5627117	RHO GTPases Activate ROCKs	1/63	20/10856	0.109975	0.148313	0.0674493	RHOA	1
R-HSA-5654720	PI-3K cascade:FGFR4	1/63	20/10856	0.109975	0.148313	0.0674493	FGF2	1
R-HSA-6803204	TP53 Regulates Transcription of Genes Involved in Cytochrome C Release	1/63	20/10856	0.109975	0.148313	0.0674493	TP53	1
R-HSA-6804115	TP53 regulates transcription of additional cell cycle genes whose exact role in the p53 pathway remain uncertain	1/63	20/10856	0.109975	0.148313	0.0674493	TP53	1
R-HSA-8876384	Listeria monocytogenes entry into host cells	1/63	20/10856	0.109975	0.148313	0.0674493	CBL	1
R-HSA-8978934	Metabolism of cofactors	1/63	20/10856	0.109975	0.148313	0.0674493	AKT1	1
R-HSA-9012999	RHO GTPase cycle	5/63	443/10856	0.113702	0.153037	0.0695978	CFTR/CUL3/RHOA/CSK/RAC1	5
R-HSA-72312	rRNA processing	3/63	204/10856	0.114834	0.153037	0.0695978	SNU13/RPL5/RPL8	3
R-HSA-141405	Inhibition of the proteolytic activity of APC/C required for the onset of anaphase by mitotic spindle checkpoint components	1/63	21/10856	0.115149	0.153037	0.0695978	UBE2E1	1
R-HSA-141430	Inactivation of APC/C via direct inhibition of the APC/C complex	1/63	21/10856	0.115149	0.153037	0.0695978	UBE2E1	1
R-HSA-210745	Regulation of gene expression in beta cells	1/63	21/10856	0.115149	0.153037	0.0695978	AKT1	1
R-HSA-416572	Sema4D induced cell migration and growth-cone collapse	1/63	21/10856	0.115149	0.153037	0.0695978	RHOA	1
R-HSA-445144	Signal transduction by L1	1/63	21/10856	0.115149	0.153037	0.0695978	RAC1	1
R-HSA-5654689	PI-3K cascade:FGFR1	1/63	21/10856	0.115149	0.153037	0.0695978	FGF2	1
R-HSA-6807004	Negative regulation of MET activity	1/63	21/10856	0.115149	0.153037	0.0695978	CBL	1
R-HSA-166058	MyD88:MAL(TIRAP) cascade initiated on plasma membrane	2/63	101/10856	0.116315	0.153842	0.0699638	PPP2R1A/MAPK8	2
R-HSA-168188	Toll Like Receptor TLR6:TLR2 Cascade	2/63	101/10856	0.116315	0.153842	0.0699638	PPP2R1A/MAPK8	2
R-HSA-9633012	Response of EIF2AK4 (GCN2) to amino acid deficiency	2/63	101/10856	0.116315	0.153842	0.0699638	RPL5/RPL8	2
R-HSA-5689603	UCH proteinases	2/63	102/10856	0.118215	0.156105	0.070993	PSMA3/PSMA5	2
R-HSA-111931	PKA-mediated phosphorylation of CREB	1/63	22/10856	0.120294	0.157838	0.0717812	ADCY3	1
R-HSA-198753	ERK/MAPK targets	1/63	22/10856	0.120294	0.157838	0.0717812	PPP2R1A	1
R-HSA-202427	Phosphorylation of CD3 and TCR zeta chains	1/63	22/10856	0.120294	0.157838	0.0717812	CSK	1
R-HSA-9613829	Chaperone Mediated Autophagy	1/63	22/10856	0.120294	0.157838	0.0717812	CFTR	1
R-HSA-168179	Toll Like Receptor TLR1:TLR2 Cascade	2/63	104/10856	0.12204	0.15962	0.0725918	PPP2R1A/MAPK8	2
R-HSA-181438	Toll Like Receptor 2 (TLR2) Cascade	2/63	104/10856	0.12204	0.15962	0.0725918	PPP2R1A/MAPK8	2
R-HSA-1236975	Antigen processing-Cross presentation	2/63	105/10856	0.123964	0.161465	0.0734306	PSMA3/PSMA5	2
R-HSA-2187338	Visual phototransduction	2/63	105/10856	0.123964	0.161465	0.0734306	GNB5/GNGT1	2
R-HSA-2173795	Downregulation of SMAD2/3:SMAD4 transcriptional activity	1/63	23/10856	0.12541	0.161465	0.0734306	UBE2D3	1
R-HSA-373753	Nephrin family interactions	1/63	23/10856	0.12541	0.161465	0.0734306	FYN	1
R-HSA-389948	PD-1 signaling	1/63	23/10856	0.12541	0.161465	0.0734306	CSK	1
R-HSA-450321	JNK (c-Jun kinases) phosphorylation and activation mediated by activated human TAK1	1/63	23/10856	0.12541	0.161465	0.0734306	MAPK8	1
R-HSA-5654695	PI-3K cascade:FGFR2	1/63	23/10856	0.12541	0.161465	0.0734306	FGF2	1
R-HSA-73980	RNA Polymerase III Transcription Termination	1/63	23/10856	0.12541	0.161465	0.0734306	POLR2K	1
R-HSA-9013418	RHOBTB2 GTPase cycle	1/63	23/10856	0.12541	0.161465	0.0734306	CUL3	1
R-HSA-9013422	RHOBTB1 GTPase cycle	1/63	23/10856	0.12541	0.161465	0.0734306	CUL3	1
R-HSA-5250913	Positive epigenetic regulation of rRNA expression	2/63	106/10856	0.125895	0.161837	0.0735998	GSK3B/POLR2K	2
R-HSA-427413	NoRC negatively regulates rRNA expression	2/63	107/10856	0.127834	0.164073	0.0746167	CCNH/POLR2K	2
R-HSA-8957275	Post-translational protein phosphorylation	2/63	108/10856	0.129779	0.165683	0.0753491	SPP1/ALB	2
R-HSA-174048	APC/C:Cdc20 mediated degradation of Cyclin B	1/63	24/10856	0.130496	0.165683	0.0753491	UBE2E1	1
R-HSA-452723	Transcriptional regulation of pluripotent stem cells	1/63	24/10856	0.130496	0.165683	0.0753491	FGF2	1
R-HSA-5627123	RHO GTPases activate PAKs	1/63	24/10856	0.130496	0.165683	0.0753491	RAC1	1
R-HSA-5668599	RHO GTPases Activate NADPH Oxidases	1/63	24/10856	0.130496	0.165683	0.0753491	RAC1	1
R-HSA-6783589	Interleukin-6 family signaling	1/63	24/10856	0.130496	0.165683	0.0753491	CBL	1
R-HSA-8940973	RUNX2 regulates osteoblast differentiation	1/63	24/10856	0.130496	0.165683	0.0753491	RB1	1
R-HSA-1912422	Pre-NOTCH Expression and Processing	2/63	109/10856	0.131732	0.166996	0.075946	CCND1/TP53	2
R-HSA-5250941	Negative epigenetic regulation of rRNA expression	2/63	110/10856	0.133692	0.16896	0.0768394	CCNH/POLR2K	2
R-HSA-73854	RNA Polymerase I Promoter Clearance	2/63	110/10856	0.133692	0.16896	0.0768394	CCNH/POLR2K	2
R-HSA-937041	IKK complex recruitment mediated by RIP1	1/63	25/10856	0.135553	0.170528	0.0775522	UBE2D3	1
R-HSA-9705462	Inactivation of CSF3 (G-CSF) signaling	1/63	25/10856	0.135553	0.170528	0.0775522	UBE2D3	1
R-HSA-983170	Antigen Presentation: Folding, assembly and peptide loading of class I MHC	1/63	25/10856	0.135553	0.170528	0.0775522	HSPA5	1
R-HSA-1799339	SRP-dependent cotranslational protein targeting to membrane	2/63	112/10856	0.137632	0.172353	0.0783824	RPL5/RPL8	2
R-HSA-2559582	Senescence-Associated Secretory Phenotype (SASP)	2/63	112/10856	0.137632	0.172353	0.0783824	CDKN2A/UBE2E1	2
R-HSA-73864	RNA Polymerase I Transcription	2/63	112/10856	0.137632	0.172353	0.0783824	CCNH/POLR2K	2
R-HSA-179409	APC-Cdc20 mediated degradation of Nek2A	1/63	26/10856	0.140581	0.175513	0.0798196	UBE2E1	1
R-HSA-180024	DARPP-32 events	1/63	26/10856	0.140581	0.175513	0.0798196	PPP2R1A	1
R-HSA-189445	Metabolism of porphyrins	1/63	27/10856	0.145581	0.18066	0.0821602	ALB	1
R-HSA-5621480	Dectin-2 family	1/63	27/10856	0.145581	0.18066	0.0821602	FYN	1
R-HSA-76066	RNA Polymerase III Transcription Initiation From Type 2 Promoter	1/63	27/10856	0.145581	0.18066	0.0821602	POLR2K	1
R-HSA-912526	Interleukin receptor SHC signaling	1/63	27/10856	0.145581	0.18066	0.0821602	PIK3CD	1
R-HSA-9648025	EML4 and NUDC in mitotic spindle formation	2/63	117/10856	0.147591	0.18288	0.0831698	PPP2R1A/CENPF	2
R-HSA-2408522	Selenoamino acid metabolism	2/63	118/10856	0.149601	0.185092	0.0841759	RPL5/RPL8	2
R-HSA-201451	Signaling by BMP	1/63	28/10856	0.150551	0.185156	0.0842046	UBE2D3	1
R-HSA-76061	RNA Polymerase III Transcription Initiation From Type 1 Promoter	1/63	28/10856	0.150551	0.185156	0.0842046	POLR2K	1
R-HSA-76071	RNA Polymerase III Transcription Initiation From Type 3 Promoter	1/63	28/10856	0.150551	0.185156	0.0842046	POLR2K	1
R-HSA-9683701	Translation of structural proteins	1/63	28/10856	0.150551	0.185156	0.0842046	GSK3B	1
R-HSA-8863795	Downregulation of ERBB2 signaling	1/63	29/10856	0.155494	0.190665	0.0867101	AKT1	1
R-HSA-9615017	FOXO-mediated transcription of oxidative stress, metabolic and neuronal genes	1/63	29/10856	0.155494	0.190665	0.0867101	NR3C1	1
R-HSA-110314	Recognition of DNA damage by PCNA-containing replication complex	1/63	30/10856	0.160408	0.196107	0.0891849	RBX1	1
R-HSA-8866652	Synthesis of active ubiquitin: roles of E1 and E2 enzymes	1/63	30/10856	0.160408	0.196107	0.0891849	UBE2E1	1
R-HSA-381426	Regulation of Insulin-like Growth Factor (IGF) transport and uptake by Insulin-like Growth Factor Binding Proteins (IGFBPs)	2/63	125/10856	0.163822	0.199984	0.0909483	SPP1/ALB	2
R-HSA-182971	EGFR downregulation	1/63	31/10856	0.165293	0.200592	0.0912247	CBL	1
R-HSA-1839124	FGFR1 mutant receptor activation	1/63	31/10856	0.165293	0.200592	0.0912247	FGF2	1
R-HSA-2122948	Activated NOTCH1 Transmits Signal to the Nucleus	1/63	31/10856	0.165293	0.200592	0.0912247	ARRB1	1
R-HSA-8963899	Plasma lipoprotein remodeling	1/63	31/10856	0.165293	0.200592	0.0912247	ALB	1
R-HSA-2500257	Resolution of Sister Chromatid Cohesion	2/63	126/10856	0.165874	0.201	0.0914102	PPP2R1A/CENPF	2
R-HSA-381042	PERK regulates gene expression	1/63	32/10856	0.170151	0.205278	0.0933557	HSPA5	1
R-HSA-5626467	RHO GTPases activate IQGAPs	1/63	32/10856	0.170151	0.205278	0.0933557	RAC1	1
R-HSA-8941326	RUNX2 regulates bone development	1/63	32/10856	0.170151	0.205278	0.0933557	RB1	1
R-HSA-71291	Metabolism of amino acids and derivatives	4/63	374/10856	0.171493	0.206594	0.0939542	PSMA3/RPL5/PSMA5/RPL8	4
R-HSA-936440	Negative regulators of DDX58/IFIH1 signaling	1/63	34/10856	0.179784	0.216265	0.0983527	UBE2D3	1
R-HSA-432720	Lysosome Vesicle Biogenesis	1/63	35/10856	0.184559	0.221041	0.100525	ARRB1	1
R-HSA-9615710	Late endosomal microautophagy	1/63	35/10856	0.184559	0.221041	0.100525	CFTR	1
R-HSA-9706574	RHOBTB GTPase Cycle	1/63	35/10856	0.184559	0.221041	0.100525	CUL3	1
R-HSA-5663213	RHO GTPases Activate WASPs and WAVEs	1/63	36/10856	0.189306	0.22607	0.102812	RAC1	1
R-HSA-76046	RNA Polymerase III Transcription Initiation	1/63	36/10856	0.189306	0.22607	0.102812	POLR2K	1
R-HSA-111933	Calmodulin induced events	1/63	37/10856	0.194026	0.23004	0.104617	ADCY3	1
R-HSA-111997	CaM pathway	1/63	37/10856	0.194026	0.23004	0.104617	ADCY3	1
R-HSA-3299685	Detoxification of Reactive Oxygen Species	1/63	37/10856	0.194026	0.23004	0.104617	CYCS	1
R-HSA-5083635	Defective B3GALTL causes Peters-plus syndrome (PpS)	1/63	37/10856	0.194026	0.23004	0.104617	THBS1	1
R-HSA-5685938	HDR through Single Strand Annealing (SSA)	1/63	37/10856	0.194026	0.23004	0.104617	ERCC1	1
R-HSA-5173214	O-glycosylation of TSR domain-containing proteins	1/63	38/10856	0.19872	0.233921	0.106382	THBS1	1
R-HSA-5696394	DNA Damage Recognition in GG-NER	1/63	38/10856	0.19872	0.233921	0.106382	RBX1	1
R-HSA-8864260	Transcriptional regulation by the AP-2 (TFAP2) family of transcription factors	1/63	38/10856	0.19872	0.233921	0.106382	ESR1	1
R-HSA-8950505	Gene and protein expression by JAK-STAT signaling after Interleukin-12 stimulation	1/63	38/10856	0.19872	0.233921	0.106382	CAPZA1	1
R-HSA-9013407	RHOH GTPase cycle	1/63	38/10856	0.19872	0.233921	0.106382	CSK	1
R-HSA-68875	Mitotic Prophase	2/63	142/10856	0.199254	0.234215	0.106516	PPP2R1A/RB1	2
R-HSA-111996	Ca-dependent events	1/63	39/10856	0.203386	0.238393	0.108416	ADCY3	1
R-HSA-390471	Association of TriC/CCT with target proteins during biosynthesis	1/63	39/10856	0.203386	0.238393	0.108416	TP53	1
R-HSA-6783310	Fanconi Anemia Pathway	1/63	40/10856	0.208026	0.243139	0.110574	ERCC1	1
R-HSA-8853659	RET signaling	1/63	40/10856	0.208026	0.243139	0.110574	PIK3CD	1
R-HSA-165159	MTOR signalling	1/63	41/10856	0.212639	0.246781	0.11223	AKT1	1
R-HSA-186712	Regulation of beta-cell development	1/63	41/10856	0.212639	0.246781	0.11223	AKT1	1
R-HSA-74158	RNA Polymerase III Transcription	1/63	41/10856	0.212639	0.246781	0.11223	POLR2K	1
R-HSA-749476	RNA Polymerase III Abortive And Retractive Initiation	1/63	41/10856	0.212639	0.246781	0.11223	POLR2K	1
R-HSA-8875878	MET promotes cell motility	1/63	41/10856	0.212639	0.246781	0.11223	RAC1	1
R-HSA-2173782	Binding and Uptake of Ligands by Scavenger Receptors	1/63	42/10856	0.217225	0.251396	0.114329	ALB	1
R-HSA-3769402	Deactivation of the beta-catenin transactivating complex	1/63	42/10856	0.217225	0.251396	0.114329	AKT1	1
R-HSA-1489509	DAG and IP3 signaling	1/63	43/10856	0.221786	0.255596	0.116239	ADCY3	1
R-HSA-194068	Bile acid and bile salt metabolism	1/63	43/10856	0.221786	0.255596	0.116239	ALB	1
R-HSA-9646399	Aggrephagy	1/63	43/10856	0.221786	0.255596	0.116239	CFTR	1
R-HSA-109704	PI3K Cascade	1/63	44/10856	0.22632	0.258651	0.117629	FGF2	1
R-HSA-2173793	Transcriptional activity of SMAD2/SMAD3:SMAD4 heterotrimer	1/63	44/10856	0.22632	0.258651	0.117629	UBE2D3	1
R-HSA-425397	Transport of vitamins, nucleosides, and related molecules	1/63	44/10856	0.22632	0.258651	0.117629	ALB	1
R-HSA-451927	Interleukin-2 family signaling	1/63	44/10856	0.22632	0.258651	0.117629	PIK3CD	1
R-HSA-5633008	TP53 Regulates Transcription of Cell Death Genes	1/63	44/10856	0.22632	0.258651	0.117629	TP53	1
R-HSA-9694635	Translation of structural proteins	1/63	44/10856	0.22632	0.258651	0.117629	GSK3B	1
R-HSA-9711097	Cellular response to starvation	2/63	156/10856	0.229083	0.261446	0.1189	RPL5/RPL8	2
R-HSA-72766	Translation	3/63	291/10856	0.238404	0.271709	0.123567	EIF3I/RPL5/RPL8	3
R-HSA-6783783	Interleukin-10 signaling	1/63	47/10856	0.239767	0.272507	0.12393	ICAM1	1
R-HSA-9020591	Interleukin-12 signaling	1/63	47/10856	0.239767	0.272507	0.12393	CAPZA1	1
R-HSA-2122947	NOTCH1 Intracellular Domain Regulates Transcription	1/63	48/10856	0.244198	0.276399	0.1257	RBX1	1
R-HSA-6791312	TP53 Regulates Transcription of Cell Cycle Genes	1/63	48/10856	0.244198	0.276399	0.1257	TP53	1
R-HSA-73893	DNA Damage Bypass	1/63	48/10856	0.244198	0.276399	0.1257	RBX1	1
R-HSA-6811436	COPI-independent Golgi-to-ER retrograde traffic	1/63	51/10856	0.257339	0.290475	0.132102	CAPZA1	1
R-HSA-72695	Formation of the ternary complex, and subsequently, the 43S complex	1/63	51/10856	0.257339	0.290475	0.132102	EIF3I	1
R-HSA-381070	IRE1alpha activates chaperones	1/63	52/10856	0.261669	0.294959	0.134141	HSPA5	1
R-HSA-2151201	Transcriptional activation of mitochondrial biogenesis	1/63	56/10856	0.278743	0.313348	0.142504	CYCS	1
R-HSA-432722	Golgi Associated Vesicle Biogenesis	1/63	56/10856	0.278743	0.313348	0.142504	ARRB1	1
R-HSA-447115	Interleukin-12 family signaling	1/63	57/10856	0.28295	0.317644	0.144457	CAPZA1	1
R-HSA-2644602	Signaling by NOTCH1 PEST Domain Mutants in Cancer	1/63	58/10856	0.287133	0.319295	0.145208	RBX1	1
R-HSA-2644603	Signaling by NOTCH1 in Cancer	1/63	58/10856	0.287133	0.319295	0.145208	RBX1	1
R-HSA-2644606	Constitutive Signaling by NOTCH1 PEST Domain Mutants	1/63	58/10856	0.287133	0.319295	0.145208	RBX1	1
R-HSA-2894858	Signaling by NOTCH1 HD+PEST Domain Mutants in Cancer	1/63	58/10856	0.287133	0.319295	0.145208	RBX1	1
R-HSA-2894862	Constitutive Signaling by NOTCH1 HD+PEST Domain Mutants	1/63	58/10856	0.287133	0.319295	0.145208	RBX1	1
R-HSA-72649	Translation initiation complex formation	1/63	58/10856	0.287133	0.319295	0.145208	EIF3I	1
R-HSA-72702	Ribosomal scanning and start codon recognition	1/63	58/10856	0.287133	0.319295	0.145208	EIF3I	1
R-HSA-380108	Chemokine receptors bind chemokines	1/63	59/10856	0.291292	0.322614	0.146718	CXCL12	1
R-HSA-72662	Activation of the mRNA upon binding of the cap-binding complex and eIFs, and subsequent binding to 43S	1/63	59/10856	0.291292	0.322614	0.146718	EIF3I	1
R-HSA-9013406	RHOQ GTPase cycle	1/63	59/10856	0.291292	0.322614	0.146718	CFTR	1
R-HSA-198725	Nuclear Events (kinase and transcription factor activation)	1/63	61/10856	0.299539	0.329973	0.150065	PPP2R1A	1
R-HSA-2029482	Regulation of actin dynamics for phagocytic cup formation	1/63	61/10856	0.299539	0.329973	0.150065	RAC1	1
R-HSA-6790901	rRNA modification in the nucleus and cytosol	1/63	61/10856	0.299539	0.329973	0.150065	SNU13	1
R-HSA-8943724	Regulation of PTEN gene transcription	1/63	61/10856	0.299539	0.329973	0.150065	TP53	1
R-HSA-6798695	Neutrophil degranulation	4/63	480/10856	0.303548	0.333585	0.151707	RHOA/RAC1/PSMA5/NRAS	4
R-HSA-8986944	Transcriptional Regulation by MECP2	1/63	62/10856	0.303627	0.333585	0.151707	PTEN	1
R-HSA-1834949	Cytosolic sensors of pathogen-associated DNA	1/63	63/10856	0.307691	0.337151	0.153329	POLR2K	1
R-HSA-9033241	Peroxisomal protein import	1/63	63/10856	0.307691	0.337151	0.153329	UBE2D3	1
R-HSA-913531	Interferon Signaling	2/63	199/10856	0.321655	0.351983	0.160074	ICAM1/UBE2E1	2
R-HSA-3906995	Diseases associated with O-glycosylation of proteins	1/63	68/10856	0.327666	0.358086	0.162849	THBS1	1
R-HSA-9662360	Sensory processing of sound by inner hair cells of the cochlea	1/63	69/10856	0.331592	0.361897	0.164583	CAPZA1	1
R-HSA-68877	Mitotic Prometaphase	2/63	204/10856	0.332333	0.362225	0.164732	PPP2R1A/CENPF	2
R-HSA-174824	Plasma lipoprotein assembly, remodeling, and clearance	1/63	70/10856	0.335496	0.363748	0.165425	ALB	1
R-HSA-380259	Loss of Nlp from mitotic centrosomes	1/63	70/10856	0.335496	0.363748	0.165425	PPP2R1A	1
R-HSA-380284	Loss of proteins required for interphase microtubule organization from the centrosome	1/63	70/10856	0.335496	0.363748	0.165425	PPP2R1A	1
R-HSA-400253	Circadian Clock	1/63	70/10856	0.335496	0.363748	0.165425	NR3C1	1
R-HSA-70171	Glycolysis	1/63	71/10856	0.339377	0.367473	0.167118	PPP2R1A	1
R-HSA-1169408	ISG15 antiviral mechanism	1/63	72/10856	0.343236	0.370677	0.168576	UBE2E1	1
R-HSA-199992	trans-Golgi Network Vesicle Budding	1/63	72/10856	0.343236	0.370677	0.168576	ARRB1	1
R-HSA-8854518	AURKA Activation by TPX2	1/63	73/10856	0.347073	0.37433	0.170237	PPP2R1A	1
R-HSA-1483257	Phospholipid metabolism	2/63	212/10856	0.349324	0.376265	0.171117	PIK3CD/PTEN	2
R-HSA-2299718	Condensation of Prophase Chromosomes	1/63	74/10856	0.350888	0.376964	0.171435	RB1	1
R-HSA-9013106	RHOC GTPase cycle	1/63	74/10856	0.350888	0.376964	0.171435	RHOA	1
R-HSA-2995410	Nuclear Envelope (NE) Reassembly	1/63	75/10856	0.354681	0.380543	0.173062	PPP2R1A	1
R-HSA-9659379	Sensory processing of sound	1/63	76/10856	0.358452	0.384089	0.174675	CAPZA1	1
R-HSA-3108214	SUMOylation of DNA damage response and repair proteins	1/63	77/10856	0.362201	0.387602	0.176273	CDKN2A	1
R-HSA-3214858	RMTs methylate histone arginines	1/63	79/10856	0.369635	0.395044	0.179657	CCND1	1
R-HSA-1169410	Antiviral mechanism by IFN-stimulated genes	1/63	80/10856	0.37332	0.398466	0.181213	UBE2E1	1
R-HSA-168928	DDX58/IFIH1-mediated induction of interferon-alpha/beta	1/63	81/10856	0.376984	0.400819	0.182283	UBE2D3	1
R-HSA-9663891	Selective autophagy	1/63	81/10856	0.376984	0.400819	0.182283	CFTR	1
R-HSA-9679191	Potential therapeutics for SARS	1/63	81/10856	0.376984	0.400819	0.182283	NR3C1	1
R-HSA-380270	Recruitment of mitotic centrosome proteins and complexes	1/63	82/10856	0.380626	0.40365	0.183571	PPP2R1A	1
R-HSA-380287	Centrosome maturation	1/63	82/10856	0.380626	0.40365	0.183571	PPP2R1A	1
R-HSA-2565942	Regulation of PLK1 Activity at G2/M Transition	1/63	88/10856	0.402047	0.425818	0.193653	PPP2R1A	1
R-HSA-8876198	RAB GEFs exchange GTP for GDP on RABs	1/63	90/10856	0.409023	0.432651	0.19676	AKT1	1
R-HSA-70326	Glucose metabolism	1/63	91/10856	0.412481	0.435192	0.197916	PPP2R1A	1
R-HSA-877300	Interferon gamma signaling	1/63	91/10856	0.412481	0.435192	0.197916	ICAM1	1
R-HSA-6804756	Regulation of TP53 Activity through Phosphorylation	1/63	92/10856	0.41592	0.438258	0.19931	TP53	1
